# Supplementary material for: Sieving the weeds from the grains: an R based package for classifying archaeobotanical samples of cereals and pulses according to crop processing stages
Source: Veg Hist Archaeobot. 2024 Aug 20;34(1):101–19. doi: 10.1007/s00334-024-01006-7 (PMC11706916; doi:10.1007/s00334-024-01006-7)
Supplement: Supplementary file 1 — Supplementary Material 1 [file 334_2024_1006_MOESM1_ESM.xlsx]

## Sheet: Information
ESM1	The ethnographic data from Amorgos which is used to construct the discriminant model.
PROC stands for processing stage, with 1 denoting winnowing by-products, 2 coarse sieve by-products, 3 fine sieve by-products and 4 fine sieve products.
BHH (big headed heavy), BFH (big free heavy), SHH (small headed heavy), SHL (small headed light), SFH (small free heavy) and SFL (small free light) are the acronyms of the weed seed attributes
Note that this data has been transformed by taking the square root, as per Jones (1984)
Title: Sieving the weeds from the grains: an R based package for classifying archaeobotanical samples according to crop-processing stages
Journal: Vegetation History and Archaeobotany
Authors: Elizabeth Stroud1*, Glynis Jones2, Michael Charles1, Amy Bogaard1
1 School of Archaeology, University of Oxford, Oxford, UK
2 Department of Archaeology, University of Sheffield, Sheffield, UK
* elizabeth.stroud@arch.ox.ac.uk

## Sheet: ESM1
PROC	BHH	BFH	SHH	SHL	SFH	SFL
1	1	5	1	14	9	3
1	2	1	2	9	5	0
1	0	0	0	11	9	2
1	1	1	0	7	0	8
1	3	7	4	7	9	1
1	5	3	2	6	8	2
1	6	1	4	7	3	0
1	4	4	4	7	7	1
1	0	4	4	5	11	1
1	1	4	3	14	8	3
1	4	3	6	4	8	1
1	0	0	4	2	10	1
1	1	2	1	16	7	2
1	1	0	5	11	1	1
1	3	12	3	5	13	0
1	1	0	4	12	1	3
1	2	7	5	10	8	0
1	4	7	6	4	11	1
1	7	2	3	7	1	0
1	1	2	2	4	14	2
1	4	1	3	9	6	0
1	1	5	7	6	11	2
1	3	3	4	18	3	0
1	1	8	4	5	12	2
1	3	2	2	15	8	1
1	3	1	4	9	7	6
1	2	1	2	13	9	1
1	1	1	3	9	10	0
1	0	5	1	11	11	1
1	0	1	6	10	14	0
1	1	2	4	9	13	1
1	1	2	6	11	5	1
1	2	2	3	10	13	1
1	1	0	1	10	2	0
1	1	1	3	13	9	3
1	2	0	2	13	6	0
1	2	2	3	10	7	7
1	2	0	2	11	2	0
1	1	5	4	9	7	1
1	1	1	0	11	7	0
1	1	0	3	13	4	1
1	2	1	2	9	7	1
1	2	0	3	11	10	3
1	2	3	4	5	14	3
1	0	0	3	13	7	0
1	3	1	2	12	6	1
1	0	4	2	11	8	1
1	2	2	2	15	6	3
1	1	1	1	13	10	1
1	1	1	7	7	10	0
1	1	2	2	12	13	1
2	1	1	1	12	6	0
2	2	5	3	15	3	0
2	5	4	2	10	5	0
2	3	2	5	12	5	1
2	1	2	6	14	3	2
2	0	0	5	14	4	0
2	1	3	8	14	3	0
2	3	7	8	12	5	0
2	3	6	5	11	1	0
2	4	3	8	9	6	0
2	3	3	5	15	2	0
2	1	5	3	10	16	0
2	6	2	2	10	5	0
2	1	2	6	11	7	0
2	2	5	6	10	3	0
2	2	2	2	13	1	0
2	4	1	3	11	5	2
2	3	2	6	16	3	1
2	1	1	9	9	6	3
2	1	0	13	3	4	0
2	0	1	12	11	7	0
2	0	0	11	8	4	0
2	1	1	3	10	6	0
2	1	1	3	12	4	0
2	1	0	4	10	1	0
2	1	1	6	14	2	0
2	1	1	11	12	1	0
2	3	2	4	13	0	1
2	3	0	0	13	0	0
2	3	2	6	11	4	0
2	3	1	6	11	0	0
2	3	1	7	9	6	1
2	3	2	1	17	1	0
2	1	1	3	13	5	0
2	3	3	7	10	2	0
2	1	0	7	13	6	3
2	2	1	12	7	2	0
3	0	10	1	2	18	0
3	0	8	3	6	10	0
3	0	7	2	4	18	0
3	5	3	5	8	7	1
3	0	10	3	1	17	0
3	0	19	2	0	8	0
3	3	7	5	6	6	0
3	1	5	3	2	12	0
3	0	3	5	3	17	1
3	0	6	1	3	17	1
3	0	12	5	1	10	0
3	0	1	3	2	15	0
3	0	1	3	0	13	0
3	0	2	2	4	17	0
3	0	6	7	9	10	0
3	0	6	3	1	20	0
3	0	3	0	13	6	1
3	0	14	5	3	10	0
3	0	5	3	3	22	0
3	0	10	5	3	17	0
3	0	9	3	0	13	0
3	0	4	5	2	17	0
3	0	6	7	2	17	0
3	0	5	5	12	17	0
3	0	14	2	2	14	0
3	0	2	1	2	18	0
3	0	9	4	1	17	0
3	0	8	4	3	20	0
3	0	9	5	1	16	0
3	0	8	0	3	11	0
3	0	10	0	2	14	0
3	0	12	3	8	12	2
3	0	5	1	0	16	1
3	0	6	2	1	12	0
3	0	5	1	2	18	0
3	0	6	2	4	18	0
3	0	1	4	3	16	0
3	0	2	3	4	14	0
3	0	2	5	2	12	0
3	0	4	7	1	17	0
3	0	1	7	4	20	0
3	0	4	6	3	17	0
3	0	8	5	3	15	0
3	0	2	3	5	20	0
3	0	1	6	6	12	0
3	0	3	5	2	20	0
3	0	2	8	3	17	0
3	1	7	3	4	19	0
3	1	3	2	10	14	0
3	0	7	3	5	14	0
3	0	5	4	6	14	0
3	0	2	2	3	16	0
3	1	1	4	5	21	0
3	0	2	7	4	18	0
3	0	4	3	0	19	0
3	0	5	6	2	17	0
3	0	6	8	2	17	0
3	0	4	5	2	16	0
3	0	3	3	2	18	0
3	0	5	5	6	19	0
3	0	10	1	7	12	1
3	0	3	6	3	18	0
3	0	1	2	8	16	1
3	0	6	6	1	19	0
4	0	20	0	2	4	0
4	1	18	1	2	0	0
4	1	17	1	2	7	0
4	0	16	0	4	1	1
4	5	11	0	1	0	0
4	1	22	0	0	1	0
4	0	15	0	0	0	0
4	4	16	2	3	4	0
4	1	19	1	2	6	0
4	0	17	5	0	4	0
4	3	22	1	0	2	0
4	0	20	5	0	9	0
4	3	15	0	0	10	0
4	6	13	1	5	13	0
4	2	20	8	2	1	0
4	3	21	5	1	4	0
4	0	17	0	0	1	0
4	0	23	1	1	1	0
4	2	21	2	1	7	0
4	1	17	0	0	2	0
4	1	18	5	0	4	0
4	1	17	2	1	6	0
4	1	21	1	1	5	0
4	1	17	1	6	9	0
4	0	24	0	0	3	0
4	0	19	2	2	5	0
4	1	23	0	0	1	0
4	3	23	1	0	3	0
4	3	22	1	0	1	0
4	0	12	0	0	1	0
4	1	12	0	0	0	0
4	0	20	1	2	0	0
4	0	12	0	0	1	0
4	0	11	0	0	3	0
4	0	16	1	0	1	0
4	0	12	1	5	10	0
4	3	9	2	5	11	1
4	2	13	3	3	11	0
4	0	9	4	2	11	0
4	0	11	0	6	7	0
4	0	12	6	2	15	0
4	0	16	6	2	8	0
4	0	20	2	2	3	0
4	1	13	0	2	12	0
4	1	9	3	7	10	0
4	1	12	1	4	11	0
4	1	15	5	3	15	0
4	1	18	5	2	9	0
4	2	10	1	7	8	0
4	1	15	2	2	5	0
4	0	12	0	4	6	0
4	3	18	3	4	10	0
4	2	14	2	7	13	0
4	1	13	1	4	8	0
4	0	17	3	0	6	0
4	0	12	1	0	8	0
4	0	19	3	2	9	0
4	1	14	0	1	6	0
4	1	13	3	4	11	1
4	0	15	1	1	7	0
4	1	16	0	3	2	0
4	1	15	0	3	8	0
4	1	4	4	5	15	2
4	0	20	3	2	6	0
