# Supplementary material for: Sieving the weeds from the grains: an R based package for classifying archaeobotanical samples of cereals and pulses according to crop processing stages
Source: Veg Hist Archaeobot. 2024 Aug 20;34(1):101–19. doi: 10.1007/s00334-024-01006-7 (PMC11706916; doi:10.1007/s00334-024-01006-7)
Supplement: Supplementary file 3 — Supplementary Material 3 [file 334_2024_1006_MOESM3_ESM.xlsx]

## Sheet: ESM3_stafford_raw
species	object	group	codes	461	462	463	464	465	466	467	468	469	470	471	472	473	474	475	478	479	480	481	482	483	484	485	486	487	492	505	506	507	508	509	1163	1164	1165	1166	1167	1168	1170	1171	1172	1173	1174	476	1169
Barley grain	grain	cereal		1675	28	2	1	9	154	131	29	13	249	25	1	2	0	14	0	16	123	2	52	11	1	9	9	18	2	1	150	417	57	215	5	0	0	0	0	0	1	24	7	2	0	0	0
Cereals indeterminate	grain	cereal		20000	123	53	182	128	1552	1039	328	52	275	61	17	12	191	72	3	95	223	63	179	82	25	66	94	38	328	23	500	2334	6460	888	158	25	390	180	92	216	30	600	179	188		4	38
Oat	grain	cereal		492	9	7	2	11	252	107	62	17	414	322	12	11	47	18	16	118	145	19	42	107	4	17	94	7	26	17	38	124	906	443	113	10	188	88	224	232	18	382	68	90	0	8	44
Secale cereale	grain	cereal		472	8	12	26	67	45	20	10	11	73	11	14	24	834	24	12	193	273	356	270	86	2	10	178	5	9	6	46	359	2230	15	111	23	140	26	84	164	37	378	76	38		2	17
Triticum	grain	cereal		9	12	9	2	11	16	11	10	33	1	32	7		78	4		6	33	1	12	11	11	30	3	22	72			8	49	8
Triticum dicoccum	grain	cereal			1	1				3	2	2		1
Triticum sp. free-threshing	grain	cereal		519	58	10	3	5	13	5	0	9	0	40	2	3	268	1	1	12	17	0	9	18	0	11	19	8	451	6	14	166	122	11	151	7	318	150	84	256	23	222	68	22	0	3	47
Triticum spelta	grain	cereal										1
Triticum spelta/Triticum aestivum	grain	cereal																							1	2		1
Triticum spelta/Triticum dicoccum	grain	cereal												1											1	8
Triticum/Secale	grain	cereal		6		8	48	14	28	11	3		3	2	1	2	126	2		4	49	10	15	2	1	5	9		7	2	13	144	377	18												1
Avena	rachis	cereal		64	0	0	0	1	12	3	0	2	319	14	0	3	6	0	0	22	0	0	0	0	0	0	2	0	4	0	0	1	4	2	0	0	0	0	0	0	0	0	0	0	0	0	0
Barley rachis	rachis	cereal		153	6	0	1	1	128	43	5	12	299	22	0	0	0	5	0	2	30	0	10	3	3	0	3	0	2	0	3	5	2	33	0	0	0	0	0	0	0	0	0	0	0	0	0
Secale / Hordeum	rachis	cereal		87	12	1	110		59	25	9	2	55	1	1				8	5	17		13	35		1	8		2		4		33	5
Secale cereale	rachis	cereal		1558	10	24	249	244	230	72	67	21	468	50	5	3	1		117	128	292	251	236	347		24	135	14	12	3	10	83	1123	2	4		2	4		6	6			2		2
Triticum	rachis	cereal		12	2	1		4	4		1			11					1	2			1	5			2		8
Triticum sp. free-threshing	rachis	cereal		426	26	0	0	26	4	10	4	85	13	68	1	1	0	4	0	5	37	0	16	45	2	11	47	6	733	0	0	33	24	1	0	0	0	0	0	0	1	0	0	2	0	1	0
Agrostemma githago	seed	weed	BFH	2			4	2	15	5	3		3	3		1	36				2		1	4		1	1	1			1	46	446		9		4	2	4	2	1	6		6		1
Agrostis	seed	weed												4													5
Amaranthaceae	seed	weed	SFH	148			1							11									1	1	1	1	3	2	3	3	2	85	234	4
Anethum graveolens	seed	weed		1
Anthemis cotula	seed	weed	BHH	2061	1	1	3	24	1182	543	565	15	472	120	5	19	4	17	104	11	29	1	8	38	2	4	195	13	32	37	54	644	1979	192					4		2			18	9	3	1
Apiaceae small	seed	weed									1
Arrhenatherum elatius	seed	weed																									1
Asteraceae	seed	weed		6		1		1	59		12		3					2														3	3	2
Asteraceae mayweed	seed	weed																	11		3					6		3
Asteraceae thistle/knapweed	seed	weed																									2		2
Atriplex	seed	weed		119				2	6	4	16		19	9															3		3	12	100	2
Brassica	seed	weed	SFH																											1							4
Brassica nigra	seed	weed	SFH	1
Bromus	seed	weed		0	0	0	0	0	0	0	0	0	0	0	0	0	0	0	0	0	0	0	0	0	0	0	0	0	0	0	0	9	105	2	0	29	0	0	0	0	0	0	1	0	0	0	0
Bromus hordeaceus/secalinus	seed	weed	BFH	18	1	0	1	0	2	3	3	1	3	5	0	2	3	0	2	2	2	1	0	1	0	0	2	0	4	0	1	7	235	0	0	0	0	0	0	0	0	0	0	0	0	0	0
Carex	seed	weed	SFH	11				1	2		1	1							8		2	3	7	2			1	8	2	1	2	6	22	1	1		26
Carex appropinquata	seed	weed	SFH												1
Carex flava	seed	weed	SFH									1									3	2
Carex nigra	seed	weed	SFH																								3					1
Carex panicea	seed	weed	SFH																												1		2
Centaurea	seed	weed					1		3	1													5									15	15	1
Centaurea cyanus	seed	weed		0	0	1	3	2	0	0	0	0	0	0	0	0	0	0	0	4	3	8	0	2	0	0	0	0	0	1	2	9	330	0	0	0	0	0	0	0	0	0	0	0	0	0	0
Centaurea nigra	seed	weed		2					6
Chenopodium	seed	weed	SFH	80	1	1		7	207	84	88			1	2	7	1	6									2			4	6	43	283	12
Chenopodium album	seed	weed	SFH	0	0	0	0	0	0	0	0	3	19	11	0	0	0	0	19	0	1	0	0	2	0	0	0	0	0	0	0	0	0	0	220	0	76	8	8	2	1	6	0	0	0	0	1
Chenopodium murale	seed	weed	SFH																														7
Cirsium	seed	weed																																						2
Cirsium/ Carduus	seed	weed				2
Conium maculatum	seed	weed									1								2		1
Cynosurus cristatus	seed	weed		1															1
Cyperaceae	seed	weed		11								1							3						2	1
Daucus carota	seed	weed									1																						1
Eleocharis palustris/uniglumis	seed	weed	SFH	25				1				2	10	2		2					1						1		12			1	11
Euphorbia helioscopia	seed	weed																															1	1
Euphrasia/Odontites	seed	weed	SFL																		1								1
Fabaceae <4mm	seed	pulse																																	2		10	8		2	2	2	90	44			1
Fallopia convolvulus	seed	weed	BFH	50	1			2	32	42	4		1						1		1		1		1		1	1		1	1	15	31	5	2		2		8	10
Galeopsis	seed	weed	BFH							28
Galeopsis angustifolia	seed	weed	BFH																							1		1
Galeopsis tetrahit	seed	weed	BFH																																1				4
Galeopsis tetrahit/Galeopsis speciosa	seed	weed	BFH	36				1	23	3	10		3				4		1	1							2				2	10	31
Galium	seed	weed		3				1	1	4																		1				4	6	2									1
Galium aparine	seed	weed	BFH	2						1																					1
Galium spurium / Galium aparine	seed	weed								3
Glebionis segetum	seed	weed	SHH	16	1	3		3	1									1	1	7	25	4		23		16	7	2	14			17	17	1								4		8
Glyceri	seed	weed																						1
Hypericum	seed	weed																	1
Hypericum hirsutum	seed	weed									1
Isolepis setacea	seed	weed	SFH																																		20	2				2
Lamiaceae	seed	weed																														1	1
Lapsana communis	seed	weed		149					56	24	16	1	4	4			9						1				1		1	1	11	28	48	8
Lathyrus pratensis	seed	weed	BFH																													1
Lathyrus/Vicia	seed	weed	BFH	318	10	9	2	1	320	255	169	2	8	9	2		6	4	4	24	55	7	22	25	3	12	16	12	72	3	37	172	337	68												3
Leucanthemum vulgare	seed	weed	SHL											1
Linum usitatissimum	seed	flax														1																							4								2
Lithospermum arvense	seed	weed	SFH																							1
Lolium	seed	weed														1
Lolium temulentum	seed	weed	BFH	1																									2
Luzula	seed	weed																																							27
Malva	seed	weed																													4
Malva sylvestris	seed	weed	SHH																														1
Malvaceae	seed	weed														1																1
Montia fontana	seed	weed	SFH						1				1																			1	9
Oenanthe fistulosa	seed	weed												2
Ononis	seed	weed																															3
Papaver argemone	seed	weed	SHL																														1
Persicaria hydropiper	seed	weed	SFH	3														1
Persicaria lapathifolia	seed	weed	SFH	4							2																						1					2	4			2	2				2
Persicaria lapathifolia/Persicaria maculosa	seed	weed	SFH										10	1
Persicaria maculosa	seed	weed	SFH	2				1		2	1	2		1				1	2					1				1					1	1
Phleum pratense	seed	weed	SFH	4					1	2	1	1	3	1																		1
Pisum sativum	seed	weed		1																															1							2	2	2
Plantago	seed	weed	SFH																												4		15
Plantago lanceolata	seed	weed	SFH	42					2	2	2		2	2				2	1								2					18		1							1
Poa annua	seed	weed	SFH																							1
Poaceae	seed	weed				4							11	8						6	10	3	2	2		5	2	2	4	1	1		177	2
Poaceae / Avena	seed	weed		6061	32			14	1217	1019	402	35	127	307	46	106		111		211	235	48	176				158	36	64			1141	1979	586												27
Poaceae 2-4mm	seed	weed																																	3	18	6	16				22	4
Poaceae b	seed	weed	BFH	38			3	1	5	7	12				2		15	6													1	26	66		20	27	26	8	8	12			32	36			1
Poaceae sml	seed	weed	SFH	8	1			1	6			1		1	2	2	1																		8		8	2	4		2	4					1
Polygonum	seed	weed		124					12	2																					2	12	18	1
Polygonum aviculare	seed	weed	SFH	43					10	10	1	2		2			1		3				1	1			1				1	20	65		6		2	8	4		1
Potentilla	seed	weed		1									1
Ranunculus	seed	weed																																							1
Ranunculus repens / Ranunculus bulbosus / Ranunculus acris	seed	weed		5												2				1							1						2
Ranunculus reptans / Ranunculus flammula	seed	weed	SFH/?	1					1						1																		1
Ranunculus subg. ranunculus	seed	weed	BFH																1
Raphanus raphanistrum	seed	weed	BHH	60				1	3	9	2	1		1			1				2			1	1		2	1	2		1	7	28	1
Rumex	seed	weed	SFH	90	19				22	5	15	1	5	3	2	5	1	6	1	1	1	2	2				5	2	6	1	7	28	59	5	2		6									1	1
Rumex acetosa	seed	weed	SFH																																2							4
Rumex acetosella	seed	weed	SFH	51		2		15	8	5	9	2		2		2		3	5	1	8		1	6		10	1	2	25	1	3	38	136	8					8	2	3
Rumex obtusifolius	seed	weed	SFH																																4		12						4
Scirpus / Schoenoplectus	seed	weed																												1
Scleranthus annuus	seed	weed		2										1	1			1	9													2	7
Senecio jacobea	seed	weed															1
Silene dioica	seed	weed	SHH																														3
Silene flos-cuculi	seed	weed	SHH										1							1		2
Silene latifolia	seed	weed	SHH	1									2	2																			1
Silene nutans	seed	weed	SHH																														1
Silene vulgaris	seed	weed	SHH											1
Sinapis alba / Brassica	seed	weed	SFH									1
Sinapis arvensis	seed	weed	SFH	2					1
Sonchus arvensis	seed	weed																1
Sonchus oleraceus	seed	weed											1
Sorbus	seed	weed								1
Sparganium	seed	weed																					1									1	2
Spergula arvensis	seed	weed	SFH	98		1			20	6	5		5	5		3	1	2	32	3	9	1	4	3		2	29	1		3	1	49	85	13								2
Stachys	seed	weed							1										1														1
Stachys arvensis	seed	weed		1					1		1																							1
Stellaria media	seed	weed	SFH						17	13	1			1		1							1		1								1								1
Stellaria palustris / Stellaria graminea	seed	weed									1																					1	2
Trifolium	seed	weed	SFH	2					1					1					1		1								3			1	2
Tripleurospermum inodorum	seed	weed	SFL																																									2
Tripleurospermum maritimum	seed	weed	SFL	26	1	2		19	288	115	28	1			1	1		2	2	14	23		13	5			14	2	5	8	3	112	726	18
Valerianella dentata	seed	weed	SFH								1										1		1	2	1								1
Vicia	seed	weed	BFH	3					8	4																							55
Vicia / Pisum	seed	pulse		3																											1						1
Vicia faba var. minor	seed	pulse		7	0	0	0	0	0	1	0	0	0	0	0	0	0	0	0	0	0	0	0	0	0	0	0	1	2	0	0	3	1	0	0	0	0	0	0	0	0	0	0	0	0	0	0
Vicia hirsuta	seed	weed	BFH	24	4		1		27	26	26						4	1		4	5	2	5	2	1	1	1	2	8	1	4	24	63	3
Vicia sativa	seed	pulse		2	0	0	0	0	1	0	0	0	0	0	0	0	1	0	0	0	0	0	0	0	0	0	1	0	7	0	0	9	40	0	0	0	0	0	0	0	0	0	0	0	0	0	0
Vicia tetrasperma	seed	weed	BFH	2	1																								6			3
Vicia tetrasperma/Vicia hirsuta	seed	weed	BFH														2

## Sheet: information
ESM3 The raw archaeobotanical data file of samples from the site of Stafford analysed within the paper using the R script ESM2
The raw data are derived from the original archaeobotanical analyses conducted by Lisa Moffett (1987) and Denise Druce (2014) and can be found in McKerracher et al. (2023).
Note that the dataset used here has been simplified for ease of demonstration of the CropPro package. Analysis of the complete dataset without omissions is available in McKerracher et al. (2023).
Title: Sieving the weeds from the grains: an R based package for classifying archaeobotanical samples according to crop-processing stages
Journal: Vegetation History and Archaeobotany
Authors: Elizabeth Stroud1*, Glynis Jones2, Michael Charles1, Amy Bogaard1
1 School of Archaeology, University of Oxford, Oxford, UK
2 Department of Archaeology, University of Sheffield, Sheffield, UK
* elizabeth.stroud@arch.ox.ac.uk
