# Supplementary material for: Sieving the weeds from the grains: an R based package for classifying archaeobotanical samples of cereals and pulses according to crop processing stages
Source: Veg Hist Archaeobot. 2024 Aug 20;34(1):101–19. doi: 10.1007/s00334-024-01006-7 (PMC11706916; doi:10.1007/s00334-024-01006-7)
Supplement: Supplementary file 4 — Supplementary Material 4 [file 334_2024_1006_MOESM4_ESM.xlsx]

## Sheet: Information
ESM4 Archaeobotanical relevant species with published seed attributes classifications
This file contains publicly available classifications of species based on their seed attributes.
Please note that the classifications of archaeobotanical items are site specific, and could have been based on the size and shape of the item within assemblage as well as knowledge of other possible species found within that geographic region
Taxa within this file identified only to genius or as a type should be view with this in mind and all information should be used as starting point for classification, but not an absolute dataset.
Title: Sieving the weeds from the grains: an R based package for classifying archaeobotanical samples according to crop-processing stages
Journal: Vegetation History and Archaeobotany
Authors: Elizabeth Stroud1*, Glynis Jones2, Michael Charles1, Amy Bogaard1
1 School of Archaeology, University of Oxford, Oxford, UK
2 Department of Archaeology, University of Sheffield, Sheffield, UK
* elizabeth.stroud@arch.ox.ac.uk

## Sheet: Species classifications
Species	Classification	Modern/Archaeological	Site/geographic region	Source
Anchusa azurea	BFH	Modern	Amorgos, Greece	Jones, G., (1984) Interpretation of archaeological plant remains: ethnographic models from Greece. In Van Zeist, W and Casparie, W (eds) Plants and ancient man: studies in palaeoethnobotany, AA. Balkema: Rotterdam pp.43-61.
Avena sterilis	BHH	Modern	Amorgos, Greece	Jones, G., (1984) Interpretation of archaeological plant remains: ethnographic models from Greece. In Van Zeist, W and Casparie, W (eds) Plants and ancient man: studies in palaeoethnobotany, AA. Balkema: Rotterdam pp.43-61.
Bifora testiculara	BFH	Modern	Amorgos, Greece	Jones, G., (1984) Interpretation of archaeological plant remains: ethnographic models from Greece. In Van Zeist, W and Casparie, W (eds) Plants and ancient man: studies in palaeoethnobotany, AA. Balkema: Rotterdam pp.43-61.
Bromus sterilis	SFL	Modern	Amorgos, Greece	Jones, G., (1984) Interpretation of archaeological plant remains: ethnographic models from Greece. In Van Zeist, W and Casparie, W (eds) Plants and ancient man: studies in palaeoethnobotany, AA. Balkema: Rotterdam pp.43-61.
Buglossoides arvensis	SFH	Modern	Amorgos, Greece	Jones, G., (1984) Interpretation of archaeological plant remains: ethnographic models from Greece. In Van Zeist, W and Casparie, W (eds) Plants and ancient man: studies in palaeoethnobotany, AA. Balkema: Rotterdam pp.43-61.
Calendular arvensis	BFH	Modern	Amorgos, Greece	Jones, G., (1984) Interpretation of archaeological plant remains: ethnographic models from Greece. In Van Zeist, W and Casparie, W (eds) Plants and ancient man: studies in palaeoethnobotany, AA. Balkema: Rotterdam pp.43-61.
cf. vicia sativa ssp. Nigra	BFH	Modern	Amorgos, Greece	Jones, G., (1984) Interpretation of archaeological plant remains: ethnographic models from Greece. In Van Zeist, W and Casparie, W (eds) Plants and ancient man: studies in palaeoethnobotany, AA. Balkema: Rotterdam pp.43-61.
Chrysanthemum coronarium	SFH	Modern	Amorgos, Greece	Jones, G., (1984) Interpretation of archaeological plant remains: ethnographic models from Greece. In Van Zeist, W and Casparie, W (eds) Plants and ancient man: studies in palaeoethnobotany, AA. Balkema: Rotterdam pp.43-61.
Chrysanthemum segetum	SHH	Modern	Amorgos, Greece	Jones, G., (1984) Interpretation of archaeological plant remains: ethnographic models from Greece. In Van Zeist, W and Casparie, W (eds) Plants and ancient man: studies in palaeoethnobotany, AA. Balkema: Rotterdam pp.43-61.
Cichorium intybus	SHH	Modern	Amorgos, Greece	Jones, G., (1984) Interpretation of archaeological plant remains: ethnographic models from Greece. In Van Zeist, W and Casparie, W (eds) Plants and ancient man: studies in palaeoethnobotany, AA. Balkema: Rotterdam pp.43-61.
Convolvulus altheoides	BFH	Modern	Amorgos, Greece	Jones, G., (1984) Interpretation of archaeological plant remains: ethnographic models from Greece. In Van Zeist, W and Casparie, W (eds) Plants and ancient man: studies in palaeoethnobotany, AA. Balkema: Rotterdam pp.43-61.
Crepis cf. foetida	SHL	Modern	Amorgos, Greece	Jones, G., (1984) Interpretation of archaeological plant remains: ethnographic models from Greece. In Van Zeist, W and Casparie, W (eds) Plants and ancient man: studies in palaeoethnobotany, AA. Balkema: Rotterdam pp.43-61.
Galium aparine	BFH	Modern	Amorgos, Greece	Jones, G., (1984) Interpretation of archaeological plant remains: ethnographic models from Greece. In Van Zeist, W and Casparie, W (eds) Plants and ancient man: studies in palaeoethnobotany, AA. Balkema: Rotterdam pp.43-61.
Galium verucosum	BFH	Modern	Amorgos, Greece	Jones, G., (1984) Interpretation of archaeological plant remains: ethnographic models from Greece. In Van Zeist, W and Casparie, W (eds) Plants and ancient man: studies in palaeoethnobotany, AA. Balkema: Rotterdam pp.43-61.
Gladiolus italicus	BFH	Modern	Amorgos, Greece	Jones, G., (1984) Interpretation of archaeological plant remains: ethnographic models from Greece. In Van Zeist, W and Casparie, W (eds) Plants and ancient man: studies in palaeoethnobotany, AA. Balkema: Rotterdam pp.43-61.
Hedypnois cretica	SHH	Modern	Amorgos, Greece	Jones, G., (1984) Interpretation of archaeological plant remains: ethnographic models from Greece. In Van Zeist, W and Casparie, W (eds) Plants and ancient man: studies in palaeoethnobotany, AA. Balkema: Rotterdam pp.43-61.
Hirschfeldia incana	SHL	Modern	Amorgos, Greece	Jones, G., (1984) Interpretation of archaeological plant remains: ethnographic models from Greece. In Van Zeist, W and Casparie, W (eds) Plants and ancient man: studies in palaeoethnobotany, AA. Balkema: Rotterdam pp.43-61.
Hordeum murinum ssp. Leporinum	SHL	Modern	Amorgos, Greece	Jones, G., (1984) Interpretation of archaeological plant remains: ethnographic models from Greece. In Van Zeist, W and Casparie, W (eds) Plants and ancient man: studies in palaeoethnobotany, AA. Balkema: Rotterdam pp.43-61.
Lathryus aphaca	BFH	Modern	Amorgos, Greece	Jones, G., (1984) Interpretation of archaeological plant remains: ethnographic models from Greece. In Van Zeist, W and Casparie, W (eds) Plants and ancient man: studies in palaeoethnobotany, AA. Balkema: Rotterdam pp.43-61.
Lathyrus annuus	BFH	Modern	Amorgos, Greece	Jones, G., (1984) Interpretation of archaeological plant remains: ethnographic models from Greece. In Van Zeist, W and Casparie, W (eds) Plants and ancient man: studies in palaeoethnobotany, AA. Balkema: Rotterdam pp.43-61.
Lolium rigidum et al.	SHL	Modern	Amorgos, Greece	Jones, G., (1984) Interpretation of archaeological plant remains: ethnographic models from Greece. In Van Zeist, W and Casparie, W (eds) Plants and ancient man: studies in palaeoethnobotany, AA. Balkema: Rotterdam pp.43-61.
Lolium temulentum	BFH	Modern	Amorgos, Greece	Jones, G., (1984) Interpretation of archaeological plant remains: ethnographic models from Greece. In Van Zeist, W and Casparie, W (eds) Plants and ancient man: studies in palaeoethnobotany, AA. Balkema: Rotterdam pp.43-61.
Malva sylvestris	SHH	Modern	Amorgos, Greece	Jones, G., (1984) Interpretation of archaeological plant remains: ethnographic models from Greece. In Van Zeist, W and Casparie, W (eds) Plants and ancient man: studies in palaeoethnobotany, AA. Balkema: Rotterdam pp.43-61.
Medicago cf. turbinata	BHH	Modern	Amorgos, Greece	Jones, G., (1984) Interpretation of archaeological plant remains: ethnographic models from Greece. In Van Zeist, W and Casparie, W (eds) Plants and ancient man: studies in palaeoethnobotany, AA. Balkema: Rotterdam pp.43-61.
Melilotus	SFH	Modern	Amorgos, Greece	Jones, G., (1984) Interpretation of archaeological plant remains: ethnographic models from Greece. In Van Zeist, W and Casparie, W (eds) Plants and ancient man: studies in palaeoethnobotany, AA. Balkema: Rotterdam pp.43-61.
Muscari comosm	SFH	Modern	Amorgos, Greece	Jones, G., (1984) Interpretation of archaeological plant remains: ethnographic models from Greece. In Van Zeist, W and Casparie, W (eds) Plants and ancient man: studies in palaeoethnobotany, AA. Balkema: Rotterdam pp.43-61.
Ornithogalum narbonense	SFH	Modern	Amorgos, Greece	Jones, G., (1984) Interpretation of archaeological plant remains: ethnographic models from Greece. In Van Zeist, W and Casparie, W (eds) Plants and ancient man: studies in palaeoethnobotany, AA. Balkema: Rotterdam pp.43-61.
Papaver rhoeas	SHL	Modern	Amorgos, Greece	Jones, G., (1984) Interpretation of archaeological plant remains: ethnographic models from Greece. In Van Zeist, W and Casparie, W (eds) Plants and ancient man: studies in palaeoethnobotany, AA. Balkema: Rotterdam pp.43-61.
Phalaris coerulescens	SHH	Modern	Amorgos, Greece	Jones, G., (1984) Interpretation of archaeological plant remains: ethnographic models from Greece. In Van Zeist, W and Casparie, W (eds) Plants and ancient man: studies in palaeoethnobotany, AA. Balkema: Rotterdam pp.43-61.
Picris cf. pauciflora	SFH	Modern	Amorgos, Greece	Jones, G., (1984) Interpretation of archaeological plant remains: ethnographic models from Greece. In Van Zeist, W and Casparie, W (eds) Plants and ancient man: studies in palaeoethnobotany, AA. Balkema: Rotterdam pp.43-61.
Plantago lagopus	SHL	Modern	Amorgos, Greece	Jones, G., (1984) Interpretation of archaeological plant remains: ethnographic models from Greece. In Van Zeist, W and Casparie, W (eds) Plants and ancient man: studies in palaeoethnobotany, AA. Balkema: Rotterdam pp.43-61.
Raspitrum rugosum	BFH	Modern	Amorgos, Greece	Jones, G., (1984) Interpretation of archaeological plant remains: ethnographic models from Greece. In Van Zeist, W and Casparie, W (eds) Plants and ancient man: studies in palaeoethnobotany, AA. Balkema: Rotterdam pp.43-61.
Rumex pulcher	SFH	Modern	Amorgos, Greece	Jones, G., (1984) Interpretation of archaeological plant remains: ethnographic models from Greece. In Van Zeist, W and Casparie, W (eds) Plants and ancient man: studies in palaeoethnobotany, AA. Balkema: Rotterdam pp.43-61.
Scandix pecten-veneris	SHH	Modern	Amorgos, Greece	Jones, G., (1984) Interpretation of archaeological plant remains: ethnographic models from Greece. In Van Zeist, W and Casparie, W (eds) Plants and ancient man: studies in palaeoethnobotany, AA. Balkema: Rotterdam pp.43-61.
Sherardia arvensis	SFH	Modern	Amorgos, Greece	Jones, G., (1984) Interpretation of archaeological plant remains: ethnographic models from Greece. In Van Zeist, W and Casparie, W (eds) Plants and ancient man: studies in palaeoethnobotany, AA. Balkema: Rotterdam pp.43-61.
Silene vulgaris	SHH	Modern	Amorgos, Greece	Jones, G., (1984) Interpretation of archaeological plant remains: ethnographic models from Greece. In Van Zeist, W and Casparie, W (eds) Plants and ancient man: studies in palaeoethnobotany, AA. Balkema: Rotterdam pp.43-61.
Sinapis arvensis	SFH	Modern	Amorgos, Greece	Jones, G., (1984) Interpretation of archaeological plant remains: ethnographic models from Greece. In Van Zeist, W and Casparie, W (eds) Plants and ancient man: studies in palaeoethnobotany, AA. Balkema: Rotterdam pp.43-61.
Sonchus asper	SFL	Modern	Amorgos, Greece	Jones, G., (1984) Interpretation of archaeological plant remains: ethnographic models from Greece. In Van Zeist, W and Casparie, W (eds) Plants and ancient man: studies in palaeoethnobotany, AA. Balkema: Rotterdam pp.43-61.
Tetragonolobus purpureus	BFH	Modern	Amorgos, Greece	Jones, G., (1984) Interpretation of archaeological plant remains: ethnographic models from Greece. In Van Zeist, W and Casparie, W (eds) Plants and ancient man: studies in palaeoethnobotany, AA. Balkema: Rotterdam pp.43-61.
Amarantus sp.	SFH	Archaeological	Abu Salabikh, Iraq	Charles, Michael (1990) Agriculture in lowland Mesopotamia in the Late Uruk-Early Dynastic period PhD thesis, University College London (University of London)
Arenaria sp.	SHH	Archaeological	Abu Salabikh, Iraq	Charles, Michael (1990) Agriculture in lowland Mesopotamia in the Late Uruk-Early Dynastic period PhD thesis, University College London (University of London)
Atriplex sp.	SFH	Archaeological	Abu Salabikh, Iraq	Charles, Michael (1990) Agriculture in lowland Mesopotamia in the Late Uruk-Early Dynastic period PhD thesis, University College London (University of London)
Chenopodium sp	SFH	Archaeological	Abu Salabikh, Iraq	Charles, Michael (1990) Agriculture in lowland Mesopotamia in the Late Uruk-Early Dynastic period PhD thesis, University College London (University of London)
Cyperus sp.	SHH	Archaeological	Abu Salabikh, Iraq	Charles, Michael (1990) Agriculture in lowland Mesopotamia in the Late Uruk-Early Dynastic period PhD thesis, University College London (University of London)
Galium sp.	SFH	Archaeological	Abu Salabikh, Iraq	Charles, Michael (1990) Agriculture in lowland Mesopotamia in the Late Uruk-Early Dynastic period PhD thesis, University College London (University of London)
Hordeum (large)	BFH	Archaeological	Abu Salabikh, Iraq	Charles, Michael (1990) Agriculture in lowland Mesopotamia in the Late Uruk-Early Dynastic period PhD thesis, University College London (University of London)
Hordeum (small)	SHL	Archaeological	Abu Salabikh, Iraq	Charles, Michael (1990) Agriculture in lowland Mesopotamia in the Late Uruk-Early Dynastic period PhD thesis, University College London (University of London)
Hordeum spontaneum	BFH	Archaeological	Abu Salabikh, Iraq	Charles, Michael (1990) Agriculture in lowland Mesopotamia in the Late Uruk-Early Dynastic period PhD thesis, University College London (University of London)
Lolium sp.	SHL	Archaeological	Abu Salabikh, Iraq	Charles, Michael (1990) Agriculture in lowland Mesopotamia in the Late Uruk-Early Dynastic period PhD thesis, University College London (University of London)
Malva sp.	BHH	Archaeological	Abu Salabikh, Iraq	Charles, Michael (1990) Agriculture in lowland Mesopotamia in the Late Uruk-Early Dynastic period PhD thesis, University College London (University of London)
Phalaris sp.	SHH	Archaeological	Abu Salabikh, Iraq	Charles, Michael (1990) Agriculture in lowland Mesopotamia in the Late Uruk-Early Dynastic period PhD thesis, University College London (University of London)
Polygonum sp.	SFH	Archaeological	Abu Salabikh, Iraq	Charles, Michael (1990) Agriculture in lowland Mesopotamia in the Late Uruk-Early Dynastic period PhD thesis, University College London (University of London)
Prosopis farcta	BHH	Archaeological	Abu Salabikh, Iraq	Charles, Michael (1990) Agriculture in lowland Mesopotamia in the Late Uruk-Early Dynastic period PhD thesis, University College London (University of London)
Rumex sp,	SFH	Archaeological	Abu Salabikh, Iraq	Charles, Michael (1990) Agriculture in lowland Mesopotamia in the Late Uruk-Early Dynastic period PhD thesis, University College London (University of London)
Salsoa sp.	SFH	Archaeological	Abu Salabikh, Iraq	Charles, Michael (1990) Agriculture in lowland Mesopotamia in the Late Uruk-Early Dynastic period PhD thesis, University College London (University of London)
Scirpus sp.	SHH	Archaeological	Abu Salabikh, Iraq	Charles, Michael (1990) Agriculture in lowland Mesopotamia in the Late Uruk-Early Dynastic period PhD thesis, University College London (University of London)
Setaria sp.	SFH	Archaeological	Abu Salabikh, Iraq	Charles, Michael (1990) Agriculture in lowland Mesopotamia in the Late Uruk-Early Dynastic period PhD thesis, University College London (University of London)
Small seeded legumes	SHH	Archaeological	Abu Salabikh, Iraq	Charles, Michael (1990) Agriculture in lowland Mesopotamia in the Late Uruk-Early Dynastic period PhD thesis, University College London (University of London)
Suaeda sp.	SHH	Archaeological	Abu Salabikh, Iraq	Charles, Michael (1990) Agriculture in lowland Mesopotamia in the Late Uruk-Early Dynastic period PhD thesis, University College London (University of London)
Triticum boeoticum	BFH	Archaeological	Abu Salabikh, Iraq	Charles, Michael (1990) Agriculture in lowland Mesopotamia in the Late Uruk-Early Dynastic period PhD thesis, University College London (University of London)
Vicia/Lathyrus	BFH	Archaeological	Abu Salabikh, Iraq	Charles, Michael (1990) Agriculture in lowland Mesopotamia in the Late Uruk-Early Dynastic period PhD thesis, University College London (University of London)
Agrostemma githago	BFH	Archaeological	Assiros, Greece	Jones, G., (1987) A statistical approach to the archaeological identification of crop processing. J Archaeol Sci, 14(3), pp.311-323. https://doi.org/10.1016/0305-4403(87)90019-7
Bilderdykia convolvulus	BFH	Archaeological	Assiros, Greece	Jones, G., (1987) A statistical approach to the archaeological identification of crop processing. J Archaeol Sci, 14(3), pp.311-323. https://doi.org/10.1016/0305-4403(87)90019-7
Bromus sterilis	SFL	Archaeological	Assiros, Greece	Jones, G., (1987) A statistical approach to the archaeological identification of crop processing. J Archaeol Sci, 14(3), pp.311-323. https://doi.org/10.1016/0305-4403(87)90019-7
Buglossoides arvensis	SFH	Archaeological	Assiros, Greece	Jones, G., (1987) A statistical approach to the archaeological identification of crop processing. J Archaeol Sci, 14(3), pp.311-323. https://doi.org/10.1016/0305-4403(87)90019-7
cf. Festuca pratensis/arundinacea	SHL	Archaeological	Assiros, Greece	Jones, G., (1987) A statistical approach to the archaeological identification of crop processing. J Archaeol Sci, 14(3), pp.311-323. https://doi.org/10.1016/0305-4403(87)90019-7
cf. Telephium imperati	SFH	Archaeological	Assiros, Greece	Jones, G., (1987) A statistical approach to the archaeological identification of crop processing. J Archaeol Sci, 14(3), pp.311-323. https://doi.org/10.1016/0305-4403(87)90019-7
Chenopodium cf. album	SFH	Archaeological	Assiros, Greece	Jones, G., (1987) A statistical approach to the archaeological identification of crop processing. J Archaeol Sci, 14(3), pp.311-323. https://doi.org/10.1016/0305-4403(87)90019-7
Chenopodium cf. urbicum	SFH	Archaeological	Assiros, Greece	Jones, G., (1987) A statistical approach to the archaeological identification of crop processing. J Archaeol Sci, 14(3), pp.311-323. https://doi.org/10.1016/0305-4403(87)90019-7
Convolvulus arvensis	BFH	Archaeological	Assiros, Greece	Jones, G., (1987) A statistical approach to the archaeological identification of crop processing. J Archaeol Sci, 14(3), pp.311-323. https://doi.org/10.1016/0305-4403(87)90019-7
Cynodon dactylon	SFH	Archaeological	Assiros, Greece	Jones, G., (1987) A statistical approach to the archaeological identification of crop processing. J Archaeol Sci, 14(3), pp.311-323. https://doi.org/10.1016/0305-4403(87)90019-7
Digitaria sanguinalis	SFH	Archaeological	Assiros, Greece	Jones, G., (1987) A statistical approach to the archaeological identification of crop processing. J Archaeol Sci, 14(3), pp.311-323. https://doi.org/10.1016/0305-4403(87)90019-7
Eragrositis cf. minor	SFH	Archaeological	Assiros, Greece	Jones, G., (1987) A statistical approach to the archaeological identification of crop processing. J Archaeol Sci, 14(3), pp.311-323. https://doi.org/10.1016/0305-4403(87)90019-7
Fumaria sp	BFH	Archaeological	Assiros, Greece	Jones, G., (1987) A statistical approach to the archaeological identification of crop processing. J Archaeol Sci, 14(3), pp.311-323. https://doi.org/10.1016/0305-4403(87)90019-7
Galium spurium	BFH	Archaeological	Assiros, Greece	Jones, G., (1987) A statistical approach to the archaeological identification of crop processing. J Archaeol Sci, 14(3), pp.311-323. https://doi.org/10.1016/0305-4403(87)90019-7
Lolium sp.	BFH	Archaeological	Assiros, Greece	Jones, G., (1987) A statistical approach to the archaeological identification of crop processing. J Archaeol Sci, 14(3), pp.311-323. https://doi.org/10.1016/0305-4403(87)90019-7
Lolium temulentum	BFH	Archaeological	Assiros, Greece	Jones, G., (1987) A statistical approach to the archaeological identification of crop processing. J Archaeol Sci, 14(3), pp.311-323. https://doi.org/10.1016/0305-4403(87)90019-7
Malva/Lavatera/Althaea	BHH	Archaeological	Assiros, Greece	Jones, G., (1987) A statistical approach to the archaeological identification of crop processing. J Archaeol Sci, 14(3), pp.311-323. https://doi.org/10.1016/0305-4403(87)90019-7
Medicago et al.	SHH	Archaeological	Assiros, Greece	Jones, G., (1987) A statistical approach to the archaeological identification of crop processing. J Archaeol Sci, 14(3), pp.311-323. https://doi.org/10.1016/0305-4403(87)90019-7
Papaver somniferum ssp. Setigerum	SHL	Archaeological	Assiros, Greece	Jones, G., (1987) A statistical approach to the archaeological identification of crop processing. J Archaeol Sci, 14(3), pp.311-323. https://doi.org/10.1016/0305-4403(87)90019-7
Plantago c.f. lanceolata	SHH	Archaeological	Assiros, Greece	Jones, G., (1987) A statistical approach to the archaeological identification of crop processing. J Archaeol Sci, 14(3), pp.311-323. https://doi.org/10.1016/0305-4403(87)90019-7
Poa spp.	SFH	Archaeological	Assiros, Greece	Jones, G., (1987) A statistical approach to the archaeological identification of crop processing. J Archaeol Sci, 14(3), pp.311-323. https://doi.org/10.1016/0305-4403(87)90019-7
Polygonum aviculare agg.	SFH	Archaeological	Assiros, Greece	Jones, G., (1987) A statistical approach to the archaeological identification of crop processing. J Archaeol Sci, 14(3), pp.311-323. https://doi.org/10.1016/0305-4403(87)90019-7
Portulaca oleracea	SFH	Archaeological	Assiros, Greece	Jones, G., (1987) A statistical approach to the archaeological identification of crop processing. J Archaeol Sci, 14(3), pp.311-323. https://doi.org/10.1016/0305-4403(87)90019-7
Rumex acetosella s.l.	SFH	Archaeological	Assiros, Greece	Jones, G., (1987) A statistical approach to the archaeological identification of crop processing. J Archaeol Sci, 14(3), pp.311-323. https://doi.org/10.1016/0305-4403(87)90019-7
Rumex sp,	SFH	Archaeological	Assiros, Greece	Jones, G., (1987) A statistical approach to the archaeological identification of crop processing. J Archaeol Sci, 14(3), pp.311-323. https://doi.org/10.1016/0305-4403(87)90019-7
Setaria viridis	SFH	Archaeological	Assiros, Greece	Jones, G., (1987) A statistical approach to the archaeological identification of crop processing. J Archaeol Sci, 14(3), pp.311-323. https://doi.org/10.1016/0305-4403(87)90019-7
Valerianella dentata	SFH	Archaeological	Assiros, Greece	Jones, G., (1987) A statistical approach to the archaeological identification of crop processing. J Archaeol Sci, 14(3), pp.311-323. https://doi.org/10.1016/0305-4403(87)90019-7
Vicia/Lathyrus sp.	BFH	Archaeological	Assiros, Greece	Jones, G., (1987) A statistical approach to the archaeological identification of crop processing. J Archaeol Sci, 14(3), pp.311-323. https://doi.org/10.1016/0305-4403(87)90019-7
Adonis aestivalis type	BFH	Archaeological	Çatalhöyük West and ÇamlIbel TarlasI,Turkey	Stroud, E. (2016) An archaeobotanical investigation into the Chalcolithic economy and social organisation of central Anatolia. Dphil Thesis. University of Oxford
Adonis microcarpa/annua	BFH/SFH	Archaeological	Çatalhöyük West and ÇamlIbel TarlasI,Turkey	Stroud, E. (2016) An archaeobotanical investigation into the Chalcolithic economy and social organisation of central Anatolia. Dphil Thesis. University of Oxford
Adonis, cf.	BFH/SFH	Archaeological	Çatalhöyük West and ÇamlIbel TarlasI,Turkey	Stroud, E. (2016) An archaeobotanical investigation into the Chalcolithic economy and social organisation of central Anatolia. Dphil Thesis. University of Oxford
Aeluropus	SFL	Archaeological	Çatalhöyük West and ÇamlIbel TarlasI,Turkey	Stroud, E. (2016) An archaeobotanical investigation into the Chalcolithic economy and social organisation of central Anatolia. Dphil Thesis. University of Oxford
Ajuga/Teucriu,	SFH	Archaeological	Çatalhöyük West and ÇamlIbel TarlasI,Turkey	Stroud, E. (2016) An archaeobotanical investigation into the Chalcolithic economy and social organisation of central Anatolia. Dphil Thesis. University of Oxford
Alisma	SFL	Archaeological	Çatalhöyük West and ÇamlIbel TarlasI,Turkey	Stroud, E. (2016) An archaeobotanical investigation into the Chalcolithic economy and social organisation of central Anatolia. Dphil Thesis. University of Oxford
Alyssum type	SHL	Archaeological	Çatalhöyük West and ÇamlIbel TarlasI,Turkey	Stroud, E. (2016) An archaeobotanical investigation into the Chalcolithic economy and social organisation of central Anatolia. Dphil Thesis. University of Oxford
Anagallis type	SFH	Archaeological	Çatalhöyük West and ÇamlIbel TarlasI,Turkey	Stroud, E. (2016) An archaeobotanical investigation into the Chalcolithic economy and social organisation of central Anatolia. Dphil Thesis. University of Oxford
Artemisa annua type	SFL	Archaeological	Çatalhöyük West and ÇamlIbel TarlasI,Turkey	Stroud, E. (2016) An archaeobotanical investigation into the Chalcolithic economy and social organisation of central Anatolia. Dphil Thesis. University of Oxford
Asperula arvensis	SFH	Archaeological	Çatalhöyük West and ÇamlIbel TarlasI,Turkey	Stroud, E. (2016) An archaeobotanical investigation into the Chalcolithic economy and social organisation of central Anatolia. Dphil Thesis. University of Oxford
Atriplex	SFH	Archaeological	Çatalhöyük West and ÇamlIbel TarlasI,Turkey	Stroud, E. (2016) An archaeobotanical investigation into the Chalcolithic economy and social organisation of central Anatolia. Dphil Thesis. University of Oxford
Avena type	BHH	Archaeological	Çatalhöyük West and ÇamlIbel TarlasI,Turkey	Stroud, E. (2016) An archaeobotanical investigation into the Chalcolithic economy and social organisation of central Anatolia. Dphil Thesis. University of Oxford
Bolboschoenus glaucus	SFH	Archaeological	Çatalhöyük West and ÇamlIbel TarlasI,Turkey	Stroud, E. (2016) An archaeobotanical investigation into the Chalcolithic economy and social organisation of central Anatolia. Dphil Thesis. University of Oxford
Bromus arvensis	BFH	Archaeological	Çatalhöyük West and ÇamlIbel TarlasI,Turkey	Stroud, E. (2016) An archaeobotanical investigation into the Chalcolithic economy and social organisation of central Anatolia. Dphil Thesis. University of Oxford
Bromus hordeaceus/commutatus	BFH	Archaeological	Çatalhöyük West and ÇamlIbel TarlasI,Turkey	Stroud, E. (2016) An archaeobotanical investigation into the Chalcolithic economy and social organisation of central Anatolia. Dphil Thesis. University of Oxford
Bromus rigidus/diandrus	SFL	Archaeological	Çatalhöyük West and ÇamlIbel TarlasI,Turkey	Stroud, E. (2016) An archaeobotanical investigation into the Chalcolithic economy and social organisation of central Anatolia. Dphil Thesis. University of Oxford
Bromus, narrow type	SFL	Archaeological	Çatalhöyük West and ÇamlIbel TarlasI,Turkey	Stroud, E. (2016) An archaeobotanical investigation into the Chalcolithic economy and social organisation of central Anatolia. Dphil Thesis. University of Oxford
Carex	SFH	Archaeological	Çatalhöyük West and ÇamlIbel TarlasI,Turkey	Stroud, E. (2016) An archaeobotanical investigation into the Chalcolithic economy and social organisation of central Anatolia. Dphil Thesis. University of Oxford
Centaurea sp.	BFH/SFH	Archaeological	Çatalhöyük West and ÇamlIbel TarlasI,Turkey	Stroud, E. (2016) An archaeobotanical investigation into the Chalcolithic economy and social organisation of central Anatolia. Dphil Thesis. University of Oxford
Chenopodium album type	SHL	Archaeological	Çatalhöyük West and ÇamlIbel TarlasI,Turkey	Stroud, E. (2016) An archaeobotanical investigation into the Chalcolithic economy and social organisation of central Anatolia. Dphil Thesis. University of Oxford
Chenopodium sp.	SFH	Archaeological	Çatalhöyük West and ÇamlIbel TarlasI,Turkey	Stroud, E. (2016) An archaeobotanical investigation into the Chalcolithic economy and social organisation of central Anatolia. Dphil Thesis. University of Oxford
Conringa orientalis	SFH	Archaeological	Çatalhöyük West and ÇamlIbel TarlasI,Turkey	Stroud, E. (2016) An archaeobotanical investigation into the Chalcolithic economy and social organisation of central Anatolia. Dphil Thesis. University of Oxford
Convolvulus arvensis type	BFH	Archaeological	Çatalhöyük West and ÇamlIbel TarlasI,Turkey	Stroud, E. (2016) An archaeobotanical investigation into the Chalcolithic economy and social organisation of central Anatolia. Dphil Thesis. University of Oxford
Cruciata, cf.	BFH/SFH	Archaeological	Çatalhöyük West and ÇamlIbel TarlasI,Turkey	Stroud, E. (2016) An archaeobotanical investigation into the Chalcolithic economy and social organisation of central Anatolia. Dphil Thesis. University of Oxford
Crypsis aculeata type	SFL	Archaeological	Çatalhöyük West and ÇamlIbel TarlasI,Turkey	Stroud, E. (2016) An archaeobotanical investigation into the Chalcolithic economy and social organisation of central Anatolia. Dphil Thesis. University of Oxford
Deschampsia	SFL	Archaeological	Çatalhöyük West and ÇamlIbel TarlasI,Turkey	Stroud, E. (2016) An archaeobotanical investigation into the Chalcolithic economy and social organisation of central Anatolia. Dphil Thesis. University of Oxford
Descurainia sophia	SFH	Archaeological	Çatalhöyük West and ÇamlIbel TarlasI,Turkey	Stroud, E. (2016) An archaeobotanical investigation into the Chalcolithic economy and social organisation of central Anatolia. Dphil Thesis. University of Oxford
Eragrostis	SFL	Archaeological	Çatalhöyük West and ÇamlIbel TarlasI,Turkey	Stroud, E. (2016) An archaeobotanical investigation into the Chalcolithic economy and social organisation of central Anatolia. Dphil Thesis. University of Oxford
Eremopyrum	BFH/SFH	Archaeological	Çatalhöyük West and ÇamlIbel TarlasI,Turkey	Stroud, E. (2016) An archaeobotanical investigation into the Chalcolithic economy and social organisation of central Anatolia. Dphil Thesis. University of Oxford
Euphorbia	SFH	Archaeological	Çatalhöyük West and ÇamlIbel TarlasI,Turkey	Stroud, E. (2016) An archaeobotanical investigation into the Chalcolithic economy and social organisation of central Anatolia. Dphil Thesis. University of Oxford
Festuca	SHL	Archaeological	Çatalhöyük West and ÇamlIbel TarlasI,Turkey	Stroud, E. (2016) An archaeobotanical investigation into the Chalcolithic economy and social organisation of central Anatolia. Dphil Thesis. University of Oxford
Galium large type	BFH	Archaeological	Çatalhöyük West and ÇamlIbel TarlasI,Turkey	Stroud, E. (2016) An archaeobotanical investigation into the Chalcolithic economy and social organisation of central Anatolia. Dphil Thesis. University of Oxford
Galium small	SFH	Archaeological	Çatalhöyük West and ÇamlIbel TarlasI,Turkey	Stroud, E. (2016) An archaeobotanical investigation into the Chalcolithic economy and social organisation of central Anatolia. Dphil Thesis. University of Oxford
Geranium	SFH	Archaeological	Çatalhöyük West and ÇamlIbel TarlasI,Turkey	Stroud, E. (2016) An archaeobotanical investigation into the Chalcolithic economy and social organisation of central Anatolia. Dphil Thesis. University of Oxford
Heliotropium	SFH	Archaeological	Çatalhöyük West and ÇamlIbel TarlasI,Turkey	Stroud, E. (2016) An archaeobotanical investigation into the Chalcolithic economy and social organisation of central Anatolia. Dphil Thesis. University of Oxford
Hordeum murinum type	SHL	Archaeological	Çatalhöyük West and ÇamlIbel TarlasI,Turkey	Stroud, E. (2016) An archaeobotanical investigation into the Chalcolithic economy and social organisation of central Anatolia. Dphil Thesis. University of Oxford
Hordeum spontaneum type	BFH	Archaeological	Çatalhöyük West and ÇamlIbel TarlasI,Turkey	Stroud, E. (2016) An archaeobotanical investigation into the Chalcolithic economy and social organisation of central Anatolia. Dphil Thesis. University of Oxford
Hyoscyamus type	SFH	Archaeological	Çatalhöyük West and ÇamlIbel TarlasI,Turkey	Stroud, E. (2016) An archaeobotanical investigation into the Chalcolithic economy and social organisation of central Anatolia. Dphil Thesis. University of Oxford
Juncus	SFL	Archaeological	Çatalhöyük West and ÇamlIbel TarlasI,Turkey	Stroud, E. (2016) An archaeobotanical investigation into the Chalcolithic economy and social organisation of central Anatolia. Dphil Thesis. University of Oxford
Lallemantia	BFH	Archaeological	Çatalhöyük West and ÇamlIbel TarlasI,Turkey	Stroud, E. (2016) An archaeobotanical investigation into the Chalcolithic economy and social organisation of central Anatolia. Dphil Thesis. University of Oxford
lavatera type	SHH	Archaeological	Çatalhöyük West and ÇamlIbel TarlasI,Turkey	Stroud, E. (2016) An archaeobotanical investigation into the Chalcolithic economy and social organisation of central Anatolia. Dphil Thesis. University of Oxford
Leguminosae, small type	SFH	Archaeological	Çatalhöyük West and ÇamlIbel TarlasI,Turkey	Stroud, E. (2016) An archaeobotanical investigation into the Chalcolithic economy and social organisation of central Anatolia. Dphil Thesis. University of Oxford
Lolium (small)	SHL	Archaeological	Çatalhöyük West and ÇamlIbel TarlasI,Turkey	Stroud, E. (2016) An archaeobotanical investigation into the Chalcolithic economy and social organisation of central Anatolia. Dphil Thesis. University of Oxford
Lolium temulentum	BFH	Archaeological	Çatalhöyük West and ÇamlIbel TarlasI,Turkey	Stroud, E. (2016) An archaeobotanical investigation into the Chalcolithic economy and social organisation of central Anatolia. Dphil Thesis. University of Oxford
Malva	SHH	Archaeological	Çatalhöyük West and ÇamlIbel TarlasI,Turkey	Stroud, E. (2016) An archaeobotanical investigation into the Chalcolithic economy and social organisation of central Anatolia. Dphil Thesis. University of Oxford
Onopordum type	BFH	Archaeological	Çatalhöyük West and ÇamlIbel TarlasI,Turkey	Stroud, E. (2016) An archaeobotanical investigation into the Chalcolithic economy and social organisation of central Anatolia. Dphil Thesis. University of Oxford
Phalaris cf. minor	SFH	Archaeological	Çatalhöyük West and ÇamlIbel TarlasI,Turkey	Stroud, E. (2016) An archaeobotanical investigation into the Chalcolithic economy and social organisation of central Anatolia. Dphil Thesis. University of Oxford
Poa tyoe	SFH	Archaeological	Çatalhöyük West and ÇamlIbel TarlasI,Turkey	Stroud, E. (2016) An archaeobotanical investigation into the Chalcolithic economy and social organisation of central Anatolia. Dphil Thesis. University of Oxford
Polygonum aviculare agg.	SFH	Archaeological	Çatalhöyük West and ÇamlIbel TarlasI,Turkey	Stroud, E. (2016) An archaeobotanical investigation into the Chalcolithic economy and social organisation of central Anatolia. Dphil Thesis. University of Oxford
Polygonum convolvulus	BFH	Archaeological	Çatalhöyük West and ÇamlIbel TarlasI,Turkey	Stroud, E. (2016) An archaeobotanical investigation into the Chalcolithic economy and social organisation of central Anatolia. Dphil Thesis. University of Oxford
Primulaceae	SFH	Archaeological	Çatalhöyük West and ÇamlIbel TarlasI,Turkey	Stroud, E. (2016) An archaeobotanical investigation into the Chalcolithic economy and social organisation of central Anatolia. Dphil Thesis. University of Oxford
Ranunculas sceleratus	SFH	Archaeological	Çatalhöyük West and ÇamlIbel TarlasI,Turkey	Stroud, E. (2016) An archaeobotanical investigation into the Chalcolithic economy and social organisation of central Anatolia. Dphil Thesis. University of Oxford
Ranunculus cf. arvensis type	BFH	Archaeological	Çatalhöyük West and ÇamlIbel TarlasI,Turkey	Stroud, E. (2016) An archaeobotanical investigation into the Chalcolithic economy and social organisation of central Anatolia. Dphil Thesis. University of Oxford
Rumex	SFH	Archaeological	Çatalhöyük West and ÇamlIbel TarlasI,Turkey	Stroud, E. (2016) An archaeobotanical investigation into the Chalcolithic economy and social organisation of central Anatolia. Dphil Thesis. University of Oxford
Salsola	SFH	Archaeological	Çatalhöyük West and ÇamlIbel TarlasI,Turkey	Stroud, E. (2016) An archaeobotanical investigation into the Chalcolithic economy and social organisation of central Anatolia. Dphil Thesis. University of Oxford
Sideritis type	SFH	Archaeological	Çatalhöyük West and ÇamlIbel TarlasI,Turkey	Stroud, E. (2016) An archaeobotanical investigation into the Chalcolithic economy and social organisation of central Anatolia. Dphil Thesis. University of Oxford
Silene type	SHH	Archaeological	Çatalhöyük West and ÇamlIbel TarlasI,Turkey	Stroud, E. (2016) An archaeobotanical investigation into the Chalcolithic economy and social organisation of central Anatolia. Dphil Thesis. University of Oxford
Sporobolus	SFL	Archaeological	Çatalhöyük West and ÇamlIbel TarlasI,Turkey	Stroud, E. (2016) An archaeobotanical investigation into the Chalcolithic economy and social organisation of central Anatolia. Dphil Thesis. University of Oxford
Stipa	BHH	Archaeological	Çatalhöyük West and ÇamlIbel TarlasI,Turkey	Stroud, E. (2016) An archaeobotanical investigation into the Chalcolithic economy and social organisation of central Anatolia. Dphil Thesis. University of Oxford
Taeniatherum caput-medusae	BFH	Archaeological	Çatalhöyük West and ÇamlIbel TarlasI,Turkey	Stroud, E. (2016) An archaeobotanical investigation into the Chalcolithic economy and social organisation of central Anatolia. Dphil Thesis. University of Oxford
Thymelea cf passerina type	SFH	Archaeological	Çatalhöyük West and ÇamlIbel TarlasI,Turkey	Stroud, E. (2016) An archaeobotanical investigation into the Chalcolithic economy and social organisation of central Anatolia. Dphil Thesis. University of Oxford
Trigonella astroites type	SFH	Archaeological	Çatalhöyük West and ÇamlIbel TarlasI,Turkey	Stroud, E. (2016) An archaeobotanical investigation into the Chalcolithic economy and social organisation of central Anatolia. Dphil Thesis. University of Oxford
Vaccaris pyramidata	SFH	Archaeological	Çatalhöyük West and ÇamlIbel TarlasI,Turkey	Stroud, E. (2016) An archaeobotanical investigation into the Chalcolithic economy and social organisation of central Anatolia. Dphil Thesis. University of Oxford
Valerianella	SFH	Archaeological	Çatalhöyük West and ÇamlIbel TarlasI,Turkey	Stroud, E. (2016) An archaeobotanical investigation into the Chalcolithic economy and social organisation of central Anatolia. Dphil Thesis. University of Oxford
Verbascum types	SFL	Archaeological	Çatalhöyük West and ÇamlIbel TarlasI,Turkey	Stroud, E. (2016) An archaeobotanical investigation into the Chalcolithic economy and social organisation of central Anatolia. Dphil Thesis. University of Oxford
Verbena officinalis	SFH	Archaeological	Çatalhöyük West and ÇamlIbel TarlasI,Turkey	Stroud, E. (2016) An archaeobotanical investigation into the Chalcolithic economy and social organisation of central Anatolia. Dphil Thesis. University of Oxford
Vicia/Lathyrus	BFH/SFH	Archaeological	Çatalhöyük West and ÇamlIbel TarlasI,Turkey	Stroud, E. (2016) An archaeobotanical investigation into the Chalcolithic economy and social organisation of central Anatolia. Dphil Thesis. University of Oxford
Viola	SFH	Archaeological	Çatalhöyük West and ÇamlIbel TarlasI,Turkey	Stroud, E. (2016) An archaeobotanical investigation into the Chalcolithic economy and social organisation of central Anatolia. Dphil Thesis. University of Oxford
Ziziphora capitata/persica	SFH	Archaeological	Çatalhöyük West and ÇamlIbel TarlasI,Turkey	Stroud, E. (2016) An archaeobotanical investigation into the Chalcolithic economy and social organisation of central Anatolia. Dphil Thesis. University of Oxford
Adonis annua/aestivalis	BFH	Archaeological	Çatalhöyük, Turkey	Filipović, Dragana. (2014). Early farming in Central Anatolia: An archaeobotanical study of crop husbandry, animal diet and land use at Neolithic Çatalhöyük. BAR / International series.
Aeluropus	SFL	Archaeological	Çatalhöyük, Turkey	Filipović, Dragana. (2014). Early farming in Central Anatolia: An archaeobotanical study of crop husbandry, animal diet and land use at Neolithic Çatalhöyük. BAR / International series.
Alisma	SFL	Archaeological	Çatalhöyük, Turkey	Filipović, Dragana. (2014). Early farming in Central Anatolia: An archaeobotanical study of crop husbandry, animal diet and land use at Neolithic Çatalhöyük. BAR / International series.
Anagallis	SFH	Archaeological	Çatalhöyük, Turkey	Filipović, Dragana. (2014). Early farming in Central Anatolia: An archaeobotanical study of crop husbandry, animal diet and land use at Neolithic Çatalhöyük. BAR / International series.
Androsace	SFH	Archaeological	Çatalhöyük, Turkey	Filipović, Dragana. (2014). Early farming in Central Anatolia: An archaeobotanical study of crop husbandry, animal diet and land use at Neolithic Çatalhöyük. BAR / International series.
Artemisia annua type	SFL	Archaeological	Çatalhöyük, Turkey	Filipović, Dragana. (2014). Early farming in Central Anatolia: An archaeobotanical study of crop husbandry, animal diet and land use at Neolithic Çatalhöyük. BAR / International series.
Atriplex	SFH	Archaeological	Çatalhöyük, Turkey	Filipović, Dragana. (2014). Early farming in Central Anatolia: An archaeobotanical study of crop husbandry, animal diet and land use at Neolithic Çatalhöyük. BAR / International series.
Beta	BHH	Archaeological	Çatalhöyük, Turkey	Filipović, Dragana. (2014). Early farming in Central Anatolia: An archaeobotanical study of crop husbandry, animal diet and land use at Neolithic Çatalhöyük. BAR / International series.
Bolboschoenus glaucus	SFH	Archaeological	Çatalhöyük, Turkey	Filipović, Dragana. (2014). Early farming in Central Anatolia: An archaeobotanical study of crop husbandry, animal diet and land use at Neolithic Çatalhöyük. BAR / International series.
Boreava orientalis	BFH	Archaeological	Çatalhöyük, Turkey	Filipović, Dragana. (2014). Early farming in Central Anatolia: An archaeobotanical study of crop husbandry, animal diet and land use at Neolithic Çatalhöyük. BAR / International series.
Bromus danthoniae type	SFH	Archaeological	Çatalhöyük, Turkey	Filipović, Dragana. (2014). Early farming in Central Anatolia: An archaeobotanical study of crop husbandry, animal diet and land use at Neolithic Çatalhöyük. BAR / International series.
Campanula	SFL	Archaeological	Çatalhöyük, Turkey	Filipović, Dragana. (2014). Early farming in Central Anatolia: An archaeobotanical study of crop husbandry, animal diet and land use at Neolithic Çatalhöyük. BAR / International series.
Capsella	SFH	Archaeological	Çatalhöyük, Turkey	Filipović, Dragana. (2014). Early farming in Central Anatolia: An archaeobotanical study of crop husbandry, animal diet and land use at Neolithic Çatalhöyük. BAR / International series.
Carex	SFH	Archaeological	Çatalhöyük, Turkey	Filipović, Dragana. (2014). Early farming in Central Anatolia: An archaeobotanical study of crop husbandry, animal diet and land use at Neolithic Çatalhöyük. BAR / International series.
Centaurea sp.	BFH	Archaeological	Çatalhöyük, Turkey	Filipović, Dragana. (2014). Early farming in Central Anatolia: An archaeobotanical study of crop husbandry, animal diet and land use at Neolithic Çatalhöyük. BAR / International series.
cf. Lallemantia peltata	BFH	Archaeological	Çatalhöyük, Turkey	Filipović, Dragana. (2014). Early farming in Central Anatolia: An archaeobotanical study of crop husbandry, animal diet and land use at Neolithic Çatalhöyük. BAR / International series.
cf. Potentilla type	SFH	Archaeological	Çatalhöyük, Turkey	Filipović, Dragana. (2014). Early farming in Central Anatolia: An archaeobotanical study of crop husbandry, animal diet and land use at Neolithic Çatalhöyük. BAR / International series.
cf. Secale sp.	BHH	Archaeological	Çatalhöyük, Turkey	Filipović, Dragana. (2014). Early farming in Central Anatolia: An archaeobotanical study of crop husbandry, animal diet and land use at Neolithic Çatalhöyük. BAR / International series.
Chenopodium	SFH	Archaeological	Çatalhöyük, Turkey	Filipović, Dragana. (2014). Early farming in Central Anatolia: An archaeobotanical study of crop husbandry, animal diet and land use at Neolithic Çatalhöyük. BAR / International series.
Chenopodium album	SFH	Archaeological	Çatalhöyük, Turkey	Filipović, Dragana. (2014). Early farming in Central Anatolia: An archaeobotanical study of crop husbandry, animal diet and land use at Neolithic Çatalhöyük. BAR / International series.
Chenopodium chenopodioides	SFH	Archaeological	Çatalhöyük, Turkey	Filipović, Dragana. (2014). Early farming in Central Anatolia: An archaeobotanical study of crop husbandry, animal diet and land use at Neolithic Çatalhöyük. BAR / International series.
Comucopiae cucullatum type	SFH	Archaeological	Çatalhöyük, Turkey	Filipović, Dragana. (2014). Early farming in Central Anatolia: An archaeobotanical study of crop husbandry, animal diet and land use at Neolithic Çatalhöyük. BAR / International series.
Conringa orientalis	SFH	Archaeological	Çatalhöyük, Turkey	Filipović, Dragana. (2014). Early farming in Central Anatolia: An archaeobotanical study of crop husbandry, animal diet and land use at Neolithic Çatalhöyük. BAR / International series.
Convolvulus arvensis type	BFH	Archaeological	Çatalhöyük, Turkey	Filipović, Dragana. (2014). Early farming in Central Anatolia: An archaeobotanical study of crop husbandry, animal diet and land use at Neolithic Çatalhöyük. BAR / International series.
Crypsis aculeata type	SFL	Archaeological	Çatalhöyük, Turkey	Filipović, Dragana. (2014). Early farming in Central Anatolia: An archaeobotanical study of crop husbandry, animal diet and land use at Neolithic Çatalhöyük. BAR / International series.
Descurainia sophia	SFH	Archaeological	Çatalhöyük, Turkey	Filipović, Dragana. (2014). Early farming in Central Anatolia: An archaeobotanical study of crop husbandry, animal diet and land use at Neolithic Çatalhöyük. BAR / International series.
Eragrositis	SFL	Archaeological	Çatalhöyük, Turkey	Filipović, Dragana. (2014). Early farming in Central Anatolia: An archaeobotanical study of crop husbandry, animal diet and land use at Neolithic Çatalhöyük. BAR / International series.
Eremopyrum	SFH	Archaeological	Çatalhöyük, Turkey	Filipović, Dragana. (2014). Early farming in Central Anatolia: An archaeobotanical study of crop husbandry, animal diet and land use at Neolithic Çatalhöyük. BAR / International series.
Erodium	SFH	Archaeological	Çatalhöyük, Turkey	Filipović, Dragana. (2014). Early farming in Central Anatolia: An archaeobotanical study of crop husbandry, animal diet and land use at Neolithic Çatalhöyük. BAR / International series.
Euphorbia	SFH	Archaeological	Çatalhöyük, Turkey	Filipović, Dragana. (2014). Early farming in Central Anatolia: An archaeobotanical study of crop husbandry, animal diet and land use at Neolithic Çatalhöyük. BAR / International series.
Fumeria	BFH	Archaeological	Çatalhöyük, Turkey	Filipović, Dragana. (2014). Early farming in Central Anatolia: An archaeobotanical study of crop husbandry, animal diet and land use at Neolithic Çatalhöyük. BAR / International series.
Galium aparine	BFH	Archaeological	Çatalhöyük, Turkey	Filipović, Dragana. (2014). Early farming in Central Anatolia: An archaeobotanical study of crop husbandry, animal diet and land use at Neolithic Çatalhöyük. BAR / International series.
Galium verum type	SFH	Archaeological	Çatalhöyük, Turkey	Filipović, Dragana. (2014). Early farming in Central Anatolia: An archaeobotanical study of crop husbandry, animal diet and land use at Neolithic Çatalhöyük. BAR / International series.
Geranium, small type	SFH	Archaeological	Çatalhöyük, Turkey	Filipović, Dragana. (2014). Early farming in Central Anatolia: An archaeobotanical study of crop husbandry, animal diet and land use at Neolithic Çatalhöyük. BAR / International series.
Helianthemum	SFL	Archaeological	Çatalhöyük, Turkey	Filipović, Dragana. (2014). Early farming in Central Anatolia: An archaeobotanical study of crop husbandry, animal diet and land use at Neolithic Çatalhöyük. BAR / International series.
Heliotropium	SFH	Archaeological	Çatalhöyük, Turkey	Filipović, Dragana. (2014). Early farming in Central Anatolia: An archaeobotanical study of crop husbandry, animal diet and land use at Neolithic Çatalhöyük. BAR / International series.
Hordeum murinum type	SHL	Archaeological	Çatalhöyük, Turkey	Filipović, Dragana. (2014). Early farming in Central Anatolia: An archaeobotanical study of crop husbandry, animal diet and land use at Neolithic Çatalhöyük. BAR / International series.
Hordeum spontaneum	BFH	Archaeological	Çatalhöyük, Turkey	Filipović, Dragana. (2014). Early farming in Central Anatolia: An archaeobotanical study of crop husbandry, animal diet and land use at Neolithic Çatalhöyük. BAR / International series.
Juncus	SFL	Archaeological	Çatalhöyük, Turkey	Filipović, Dragana. (2014). Early farming in Central Anatolia: An archaeobotanical study of crop husbandry, animal diet and land use at Neolithic Çatalhöyük. BAR / International series.
Lavatera	BHH	Archaeological	Çatalhöyük, Turkey	Filipović, Dragana. (2014). Early farming in Central Anatolia: An archaeobotanical study of crop husbandry, animal diet and land use at Neolithic Çatalhöyük. BAR / International series.
Leguminosae, small type	SFH	Archaeological	Çatalhöyük, Turkey	Filipović, Dragana. (2014). Early farming in Central Anatolia: An archaeobotanical study of crop husbandry, animal diet and land use at Neolithic Çatalhöyük. BAR / International series.
Linum	SFH	Archaeological	Çatalhöyük, Turkey	Filipović, Dragana. (2014). Early farming in Central Anatolia: An archaeobotanical study of crop husbandry, animal diet and land use at Neolithic Çatalhöyük. BAR / International series.
Malva	SHH	Archaeological	Çatalhöyük, Turkey	Filipović, Dragana. (2014). Early farming in Central Anatolia: An archaeobotanical study of crop husbandry, animal diet and land use at Neolithic Çatalhöyük. BAR / International series.
Papaver	SHL	Archaeological	Çatalhöyük, Turkey	Filipović, Dragana. (2014). Early farming in Central Anatolia: An archaeobotanical study of crop husbandry, animal diet and land use at Neolithic Çatalhöyük. BAR / International series.
Polygonatum	BHH	Archaeological	Çatalhöyük, Turkey	Filipović, Dragana. (2014). Early farming in Central Anatolia: An archaeobotanical study of crop husbandry, animal diet and land use at Neolithic Çatalhöyük. BAR / International series.
Polygonum aviculare agg.	SFH	Archaeological	Çatalhöyük, Turkey	Filipović, Dragana. (2014). Early farming in Central Anatolia: An archaeobotanical study of crop husbandry, animal diet and land use at Neolithic Çatalhöyük. BAR / International series.
Potamogeton	SFH	Archaeological	Çatalhöyük, Turkey	Filipović, Dragana. (2014). Early farming in Central Anatolia: An archaeobotanical study of crop husbandry, animal diet and land use at Neolithic Çatalhöyük. BAR / International series.
Poygonum convolvulus	BFH	Archaeological	Çatalhöyük, Turkey	Filipović, Dragana. (2014). Early farming in Central Anatolia: An archaeobotanical study of crop husbandry, animal diet and land use at Neolithic Çatalhöyük. BAR / International series.
Ranuculus	SFH	Archaeological	Çatalhöyük, Turkey	Filipović, Dragana. (2014). Early farming in Central Anatolia: An archaeobotanical study of crop husbandry, animal diet and land use at Neolithic Çatalhöyük. BAR / International series.
Rumex	SFH	Archaeological	Çatalhöyük, Turkey	Filipović, Dragana. (2014). Early farming in Central Anatolia: An archaeobotanical study of crop husbandry, animal diet and land use at Neolithic Çatalhöyük. BAR / International series.
Salsoa	SFH	Archaeological	Çatalhöyük, Turkey	Filipović, Dragana. (2014). Early farming in Central Anatolia: An archaeobotanical study of crop husbandry, animal diet and land use at Neolithic Çatalhöyük. BAR / International series.
Sideritis type	SFH	Archaeological	Çatalhöyük, Turkey	Filipović, Dragana. (2014). Early farming in Central Anatolia: An archaeobotanical study of crop husbandry, animal diet and land use at Neolithic Çatalhöyük. BAR / International series.
Silene spp.	SHH	Archaeological	Çatalhöyük, Turkey	Filipović, Dragana. (2014). Early farming in Central Anatolia: An archaeobotanical study of crop husbandry, animal diet and land use at Neolithic Çatalhöyük. BAR / International series.
Sporobolus	SFL	Archaeological	Çatalhöyük, Turkey	Filipović, Dragana. (2014). Early farming in Central Anatolia: An archaeobotanical study of crop husbandry, animal diet and land use at Neolithic Çatalhöyük. BAR / International series.
Stipa	BHH	Archaeological	Çatalhöyük, Turkey	Filipović, Dragana. (2014). Early farming in Central Anatolia: An archaeobotanical study of crop husbandry, animal diet and land use at Neolithic Çatalhöyük. BAR / International series.
Suaeda	SFH	Archaeological	Çatalhöyük, Turkey	Filipović, Dragana. (2014). Early farming in Central Anatolia: An archaeobotanical study of crop husbandry, animal diet and land use at Neolithic Çatalhöyük. BAR / International series.
Taeniatherum caput-medusae	BFH	Archaeological	Çatalhöyük, Turkey	Filipović, Dragana. (2014). Early farming in Central Anatolia: An archaeobotanical study of crop husbandry, animal diet and land use at Neolithic Çatalhöyük. BAR / International series.
Teucrium	SFH	Archaeological	Çatalhöyük, Turkey	Filipović, Dragana. (2014). Early farming in Central Anatolia: An archaeobotanical study of crop husbandry, animal diet and land use at Neolithic Çatalhöyük. BAR / International series.
Thymelea passerina type	SFH	Archaeological	Çatalhöyük, Turkey	Filipović, Dragana. (2014). Early farming in Central Anatolia: An archaeobotanical study of crop husbandry, animal diet and land use at Neolithic Çatalhöyük. BAR / International series.
Vaccaria pyramidata	SFH	Archaeological	Çatalhöyük, Turkey	Filipović, Dragana. (2014). Early farming in Central Anatolia: An archaeobotanical study of crop husbandry, animal diet and land use at Neolithic Çatalhöyük. BAR / International series.
Valerianella	SFH	Archaeological	Çatalhöyük, Turkey	Filipović, Dragana. (2014). Early farming in Central Anatolia: An archaeobotanical study of crop husbandry, animal diet and land use at Neolithic Çatalhöyük. BAR / International series.
Verbena officinalis	SFH	Archaeological	Çatalhöyük, Turkey	Filipović, Dragana. (2014). Early farming in Central Anatolia: An archaeobotanical study of crop husbandry, animal diet and land use at Neolithic Çatalhöyük. BAR / International series.
Vicia/Lathyrus sp.	BFH	Archaeological	Çatalhöyük, Turkey	Filipović, Dragana. (2014). Early farming in Central Anatolia: An archaeobotanical study of crop husbandry, animal diet and land use at Neolithic Çatalhöyük. BAR / International series.
Viola	SFH	Archaeological	Çatalhöyük, Turkey	Filipović, Dragana. (2014). Early farming in Central Anatolia: An archaeobotanical study of crop husbandry, animal diet and land use at Neolithic Çatalhöyük. BAR / International series.
Ziziphora capitata/persica	SFH	Archaeological	Çatalhöyük, Turkey	Filipović, Dragana. (2014). Early farming in Central Anatolia: An archaeobotanical study of crop husbandry, animal diet and land use at Neolithic Çatalhöyük. BAR / International series.
Adonis annua	BFH	Archaeological	FeedSax sites, England	McKerracher M, Bogaard A, Bronk Ramsey C, Charles M, Forster E, Hamerow H, Hodgson J, Holmes M, Neil S, Roushannafas T, Stroud E, Thomas R, (2023) Digital Archive for Feeding Anglo-Saxon England (FeedSax): The Bioarchaeology of an Agricultural Revolution, 2017-2022 [data-set]. York: Archaeology Data Service [distributor] https://doi.org/10.5284/1057492
Agrostemma githago	BFH	Archaeological	FeedSax sites, England	McKerracher M, Bogaard A, Bronk Ramsey C, Charles M, Forster E, Hamerow H, Hodgson J, Holmes M, Neil S, Roushannafas T, Stroud E, Thomas R, (2023) Digital Archive for Feeding Anglo-Saxon England (FeedSax): The Bioarchaeology of an Agricultural Revolution, 2017-2022 [data-set]. York: Archaeology Data Service [distributor] https://doi.org/10.5284/1057492
Ajuga	SFH	Archaeological	FeedSax sites, England	McKerracher M, Bogaard A, Bronk Ramsey C, Charles M, Forster E, Hamerow H, Hodgson J, Holmes M, Neil S, Roushannafas T, Stroud E, Thomas R, (2023) Digital Archive for Feeding Anglo-Saxon England (FeedSax): The Bioarchaeology of an Agricultural Revolution, 2017-2022 [data-set]. York: Archaeology Data Service [distributor] https://doi.org/10.5284/1057492
Ajuga reptans	SFH	Archaeological	FeedSax sites, England	McKerracher M, Bogaard A, Bronk Ramsey C, Charles M, Forster E, Hamerow H, Hodgson J, Holmes M, Neil S, Roushannafas T, Stroud E, Thomas R, (2023) Digital Archive for Feeding Anglo-Saxon England (FeedSax): The Bioarchaeology of an Agricultural Revolution, 2017-2022 [data-set]. York: Archaeology Data Service [distributor] https://doi.org/10.5284/1057492
Amaranthaceae	SFH	Archaeological	FeedSax sites, England	McKerracher M, Bogaard A, Bronk Ramsey C, Charles M, Forster E, Hamerow H, Hodgson J, Holmes M, Neil S, Roushannafas T, Stroud E, Thomas R, (2023) Digital Archive for Feeding Anglo-Saxon England (FeedSax): The Bioarchaeology of an Agricultural Revolution, 2017-2022 [data-set]. York: Archaeology Data Service [distributor] https://doi.org/10.5284/1057492
Anisantha	SFL	Archaeological	FeedSax sites, England	McKerracher M, Bogaard A, Bronk Ramsey C, Charles M, Forster E, Hamerow H, Hodgson J, Holmes M, Neil S, Roushannafas T, Stroud E, Thomas R, (2023) Digital Archive for Feeding Anglo-Saxon England (FeedSax): The Bioarchaeology of an Agricultural Revolution, 2017-2022 [data-set]. York: Archaeology Data Service [distributor] https://doi.org/10.5284/1057492
Anisantha sterilis	SFL	Archaeological	FeedSax sites, England	McKerracher M, Bogaard A, Bronk Ramsey C, Charles M, Forster E, Hamerow H, Hodgson J, Holmes M, Neil S, Roushannafas T, Stroud E, Thomas R, (2023) Digital Archive for Feeding Anglo-Saxon England (FeedSax): The Bioarchaeology of an Agricultural Revolution, 2017-2022 [data-set]. York: Archaeology Data Service [distributor] https://doi.org/10.5284/1057492
Anthemis	BHH	Archaeological	FeedSax sites, England	McKerracher M, Bogaard A, Bronk Ramsey C, Charles M, Forster E, Hamerow H, Hodgson J, Holmes M, Neil S, Roushannafas T, Stroud E, Thomas R, (2023) Digital Archive for Feeding Anglo-Saxon England (FeedSax): The Bioarchaeology of an Agricultural Revolution, 2017-2022 [data-set]. York: Archaeology Data Service [distributor] https://doi.org/10.5284/1057492
Anthemis arvensis	BHH	Archaeological	FeedSax sites, England	McKerracher M, Bogaard A, Bronk Ramsey C, Charles M, Forster E, Hamerow H, Hodgson J, Holmes M, Neil S, Roushannafas T, Stroud E, Thomas R, (2023) Digital Archive for Feeding Anglo-Saxon England (FeedSax): The Bioarchaeology of an Agricultural Revolution, 2017-2022 [data-set]. York: Archaeology Data Service [distributor] https://doi.org/10.5284/1057492
Anthemis cotula	BHH	Archaeological	FeedSax sites, England	McKerracher M, Bogaard A, Bronk Ramsey C, Charles M, Forster E, Hamerow H, Hodgson J, Holmes M, Neil S, Roushannafas T, Stroud E, Thomas R, (2023) Digital Archive for Feeding Anglo-Saxon England (FeedSax): The Bioarchaeology of an Agricultural Revolution, 2017-2022 [data-set]. York: Archaeology Data Service [distributor] https://doi.org/10.5284/1057492
Anthemis tinctoria	BHH	Archaeological	FeedSax sites, England	McKerracher M, Bogaard A, Bronk Ramsey C, Charles M, Forster E, Hamerow H, Hodgson J, Holmes M, Neil S, Roushannafas T, Stroud E, Thomas R, (2023) Digital Archive for Feeding Anglo-Saxon England (FeedSax): The Bioarchaeology of an Agricultural Revolution, 2017-2022 [data-set]. York: Archaeology Data Service [distributor] https://doi.org/10.5284/1057492
Aphanes	SFH	Archaeological	FeedSax sites, England	McKerracher M, Bogaard A, Bronk Ramsey C, Charles M, Forster E, Hamerow H, Hodgson J, Holmes M, Neil S, Roushannafas T, Stroud E, Thomas R, (2023) Digital Archive for Feeding Anglo-Saxon England (FeedSax): The Bioarchaeology of an Agricultural Revolution, 2017-2022 [data-set]. York: Archaeology Data Service [distributor] https://doi.org/10.5284/1057492
Aphanes arvensis	SFH	Archaeological	FeedSax sites, England	McKerracher M, Bogaard A, Bronk Ramsey C, Charles M, Forster E, Hamerow H, Hodgson J, Holmes M, Neil S, Roushannafas T, Stroud E, Thomas R, (2023) Digital Archive for Feeding Anglo-Saxon England (FeedSax): The Bioarchaeology of an Agricultural Revolution, 2017-2022 [data-set]. York: Archaeology Data Service [distributor] https://doi.org/10.5284/1057492
Aphanes australis	SFH	Archaeological	FeedSax sites, England	McKerracher M, Bogaard A, Bronk Ramsey C, Charles M, Forster E, Hamerow H, Hodgson J, Holmes M, Neil S, Roushannafas T, Stroud E, Thomas R, (2023) Digital Archive for Feeding Anglo-Saxon England (FeedSax): The Bioarchaeology of an Agricultural Revolution, 2017-2022 [data-set]. York: Archaeology Data Service [distributor] https://doi.org/10.5284/1057492
Arenaria	SHH	Archaeological	FeedSax sites, England	McKerracher M, Bogaard A, Bronk Ramsey C, Charles M, Forster E, Hamerow H, Hodgson J, Holmes M, Neil S, Roushannafas T, Stroud E, Thomas R, (2023) Digital Archive for Feeding Anglo-Saxon England (FeedSax): The Bioarchaeology of an Agricultural Revolution, 2017-2022 [data-set]. York: Archaeology Data Service [distributor] https://doi.org/10.5284/1057492
Arenaria serpyllifolia	SHH	Archaeological	FeedSax sites, England	McKerracher M, Bogaard A, Bronk Ramsey C, Charles M, Forster E, Hamerow H, Hodgson J, Holmes M, Neil S, Roushannafas T, Stroud E, Thomas R, (2023) Digital Archive for Feeding Anglo-Saxon England (FeedSax): The Bioarchaeology of an Agricultural Revolution, 2017-2022 [data-set]. York: Archaeology Data Service [distributor] https://doi.org/10.5284/1057492
Artemisia	SFH	Archaeological	FeedSax sites, England	McKerracher M, Bogaard A, Bronk Ramsey C, Charles M, Forster E, Hamerow H, Hodgson J, Holmes M, Neil S, Roushannafas T, Stroud E, Thomas R, (2023) Digital Archive for Feeding Anglo-Saxon England (FeedSax): The Bioarchaeology of an Agricultural Revolution, 2017-2022 [data-set]. York: Archaeology Data Service [distributor] https://doi.org/10.5284/1057492
Artemisia vulgaris	SFH	Archaeological	FeedSax sites, England	McKerracher M, Bogaard A, Bronk Ramsey C, Charles M, Forster E, Hamerow H, Hodgson J, Holmes M, Neil S, Roushannafas T, Stroud E, Thomas R, (2023) Digital Archive for Feeding Anglo-Saxon England (FeedSax): The Bioarchaeology of an Agricultural Revolution, 2017-2022 [data-set]. York: Archaeology Data Service [distributor] https://doi.org/10.5284/1057492
Asperula	SFH	Archaeological	FeedSax sites, England	McKerracher M, Bogaard A, Bronk Ramsey C, Charles M, Forster E, Hamerow H, Hodgson J, Holmes M, Neil S, Roushannafas T, Stroud E, Thomas R, (2023) Digital Archive for Feeding Anglo-Saxon England (FeedSax): The Bioarchaeology of an Agricultural Revolution, 2017-2022 [data-set]. York: Archaeology Data Service [distributor] https://doi.org/10.5284/1057492
Atriplex	SFH	Archaeological	FeedSax sites, England	McKerracher M, Bogaard A, Bronk Ramsey C, Charles M, Forster E, Hamerow H, Hodgson J, Holmes M, Neil S, Roushannafas T, Stroud E, Thomas R, (2023) Digital Archive for Feeding Anglo-Saxon England (FeedSax): The Bioarchaeology of an Agricultural Revolution, 2017-2022 [data-set]. York: Archaeology Data Service [distributor] https://doi.org/10.5284/1057492
Atriplex patula	SFH	Archaeological	FeedSax sites, England	McKerracher M, Bogaard A, Bronk Ramsey C, Charles M, Forster E, Hamerow H, Hodgson J, Holmes M, Neil S, Roushannafas T, Stroud E, Thomas R, (2023) Digital Archive for Feeding Anglo-Saxon England (FeedSax): The Bioarchaeology of an Agricultural Revolution, 2017-2022 [data-set]. York: Archaeology Data Service [distributor] https://doi.org/10.5284/1057492
Atriplex prostrata	SFH	Archaeological	FeedSax sites, England	McKerracher M, Bogaard A, Bronk Ramsey C, Charles M, Forster E, Hamerow H, Hodgson J, Holmes M, Neil S, Roushannafas T, Stroud E, Thomas R, (2023) Digital Archive for Feeding Anglo-Saxon England (FeedSax): The Bioarchaeology of an Agricultural Revolution, 2017-2022 [data-set]. York: Archaeology Data Service [distributor] https://doi.org/10.5284/1057492
Avena fatua	BFH	Archaeological	FeedSax sites, England	McKerracher M, Bogaard A, Bronk Ramsey C, Charles M, Forster E, Hamerow H, Hodgson J, Holmes M, Neil S, Roushannafas T, Stroud E, Thomas R, (2023) Digital Archive for Feeding Anglo-Saxon England (FeedSax): The Bioarchaeology of an Agricultural Revolution, 2017-2022 [data-set]. York: Archaeology Data Service [distributor] https://doi.org/10.5284/1057492
Avena sterilis	BHH	Archaeological	FeedSax sites, England	McKerracher M, Bogaard A, Bronk Ramsey C, Charles M, Forster E, Hamerow H, Hodgson J, Holmes M, Neil S, Roushannafas T, Stroud E, Thomas R, (2023) Digital Archive for Feeding Anglo-Saxon England (FeedSax): The Bioarchaeology of an Agricultural Revolution, 2017-2022 [data-set]. York: Archaeology Data Service [distributor] https://doi.org/10.5284/1057492
Brassica	SFH	Archaeological	FeedSax sites, England	McKerracher M, Bogaard A, Bronk Ramsey C, Charles M, Forster E, Hamerow H, Hodgson J, Holmes M, Neil S, Roushannafas T, Stroud E, Thomas R, (2023) Digital Archive for Feeding Anglo-Saxon England (FeedSax): The Bioarchaeology of an Agricultural Revolution, 2017-2022 [data-set]. York: Archaeology Data Service [distributor] https://doi.org/10.5284/1057492
Brassica nigra	SFH	Archaeological	FeedSax sites, England	McKerracher M, Bogaard A, Bronk Ramsey C, Charles M, Forster E, Hamerow H, Hodgson J, Holmes M, Neil S, Roushannafas T, Stroud E, Thomas R, (2023) Digital Archive for Feeding Anglo-Saxon England (FeedSax): The Bioarchaeology of an Agricultural Revolution, 2017-2022 [data-set]. York: Archaeology Data Service [distributor] https://doi.org/10.5284/1057492
Brassica rapa	SFH	Archaeological	FeedSax sites, England	McKerracher M, Bogaard A, Bronk Ramsey C, Charles M, Forster E, Hamerow H, Hodgson J, Holmes M, Neil S, Roushannafas T, Stroud E, Thomas R, (2023) Digital Archive for Feeding Anglo-Saxon England (FeedSax): The Bioarchaeology of an Agricultural Revolution, 2017-2022 [data-set]. York: Archaeology Data Service [distributor] https://doi.org/10.5284/1057492
Brassica rapa ssp. campestris	SFH	Archaeological	FeedSax sites, England	McKerracher M, Bogaard A, Bronk Ramsey C, Charles M, Forster E, Hamerow H, Hodgson J, Holmes M, Neil S, Roushannafas T, Stroud E, Thomas R, (2023) Digital Archive for Feeding Anglo-Saxon England (FeedSax): The Bioarchaeology of an Agricultural Revolution, 2017-2022 [data-set]. York: Archaeology Data Service [distributor] https://doi.org/10.5284/1057492
Bromus	BFH	Archaeological	FeedSax sites, England	McKerracher M, Bogaard A, Bronk Ramsey C, Charles M, Forster E, Hamerow H, Hodgson J, Holmes M, Neil S, Roushannafas T, Stroud E, Thomas R, (2023) Digital Archive for Feeding Anglo-Saxon England (FeedSax): The Bioarchaeology of an Agricultural Revolution, 2017-2022 [data-set]. York: Archaeology Data Service [distributor] https://doi.org/10.5284/1057492
Bromus arvensis	SFL	Archaeological	FeedSax sites, England	McKerracher M, Bogaard A, Bronk Ramsey C, Charles M, Forster E, Hamerow H, Hodgson J, Holmes M, Neil S, Roushannafas T, Stroud E, Thomas R, (2023) Digital Archive for Feeding Anglo-Saxon England (FeedSax): The Bioarchaeology of an Agricultural Revolution, 2017-2022 [data-set]. York: Archaeology Data Service [distributor] https://doi.org/10.5284/1057492
Bromus hordeaceus	BFH	Archaeological	FeedSax sites, England	McKerracher M, Bogaard A, Bronk Ramsey C, Charles M, Forster E, Hamerow H, Hodgson J, Holmes M, Neil S, Roushannafas T, Stroud E, Thomas R, (2023) Digital Archive for Feeding Anglo-Saxon England (FeedSax): The Bioarchaeology of an Agricultural Revolution, 2017-2022 [data-set]. York: Archaeology Data Service [distributor] https://doi.org/10.5284/1057492
Bromus secalinus	BFH	Archaeological	FeedSax sites, England	McKerracher M, Bogaard A, Bronk Ramsey C, Charles M, Forster E, Hamerow H, Hodgson J, Holmes M, Neil S, Roushannafas T, Stroud E, Thomas R, (2023) Digital Archive for Feeding Anglo-Saxon England (FeedSax): The Bioarchaeology of an Agricultural Revolution, 2017-2022 [data-set]. York: Archaeology Data Service [distributor] https://doi.org/10.5284/1057492
Camelina	SFH	Archaeological	FeedSax sites, England	McKerracher M, Bogaard A, Bronk Ramsey C, Charles M, Forster E, Hamerow H, Hodgson J, Holmes M, Neil S, Roushannafas T, Stroud E, Thomas R, (2023) Digital Archive for Feeding Anglo-Saxon England (FeedSax): The Bioarchaeology of an Agricultural Revolution, 2017-2022 [data-set]. York: Archaeology Data Service [distributor] https://doi.org/10.5284/1057492
Camelina sativa	SFH	Archaeological	FeedSax sites, England	McKerracher M, Bogaard A, Bronk Ramsey C, Charles M, Forster E, Hamerow H, Hodgson J, Holmes M, Neil S, Roushannafas T, Stroud E, Thomas R, (2023) Digital Archive for Feeding Anglo-Saxon England (FeedSax): The Bioarchaeology of an Agricultural Revolution, 2017-2022 [data-set]. York: Archaeology Data Service [distributor] https://doi.org/10.5284/1057492
Carex	SFH	Archaeological	FeedSax sites, England	McKerracher M, Bogaard A, Bronk Ramsey C, Charles M, Forster E, Hamerow H, Hodgson J, Holmes M, Neil S, Roushannafas T, Stroud E, Thomas R, (2023) Digital Archive for Feeding Anglo-Saxon England (FeedSax): The Bioarchaeology of an Agricultural Revolution, 2017-2022 [data-set]. York: Archaeology Data Service [distributor] https://doi.org/10.5284/1057492
Carex acutiformis	SFH	Archaeological	FeedSax sites, England	McKerracher M, Bogaard A, Bronk Ramsey C, Charles M, Forster E, Hamerow H, Hodgson J, Holmes M, Neil S, Roushannafas T, Stroud E, Thomas R, (2023) Digital Archive for Feeding Anglo-Saxon England (FeedSax): The Bioarchaeology of an Agricultural Revolution, 2017-2022 [data-set]. York: Archaeology Data Service [distributor] https://doi.org/10.5284/1057492
Carex appropinquata	SFH	Archaeological	FeedSax sites, England	McKerracher M, Bogaard A, Bronk Ramsey C, Charles M, Forster E, Hamerow H, Hodgson J, Holmes M, Neil S, Roushannafas T, Stroud E, Thomas R, (2023) Digital Archive for Feeding Anglo-Saxon England (FeedSax): The Bioarchaeology of an Agricultural Revolution, 2017-2022 [data-set]. York: Archaeology Data Service [distributor] https://doi.org/10.5284/1057492
Carex demissa	SFH	Archaeological	FeedSax sites, England	McKerracher M, Bogaard A, Bronk Ramsey C, Charles M, Forster E, Hamerow H, Hodgson J, Holmes M, Neil S, Roushannafas T, Stroud E, Thomas R, (2023) Digital Archive for Feeding Anglo-Saxon England (FeedSax): The Bioarchaeology of an Agricultural Revolution, 2017-2022 [data-set]. York: Archaeology Data Service [distributor] https://doi.org/10.5284/1057492
Carex diandra	SFH	Archaeological	FeedSax sites, England	McKerracher M, Bogaard A, Bronk Ramsey C, Charles M, Forster E, Hamerow H, Hodgson J, Holmes M, Neil S, Roushannafas T, Stroud E, Thomas R, (2023) Digital Archive for Feeding Anglo-Saxon England (FeedSax): The Bioarchaeology of an Agricultural Revolution, 2017-2022 [data-set]. York: Archaeology Data Service [distributor] https://doi.org/10.5284/1057492
Carex distans	SFH	Archaeological	FeedSax sites, England	McKerracher M, Bogaard A, Bronk Ramsey C, Charles M, Forster E, Hamerow H, Hodgson J, Holmes M, Neil S, Roushannafas T, Stroud E, Thomas R, (2023) Digital Archive for Feeding Anglo-Saxon England (FeedSax): The Bioarchaeology of an Agricultural Revolution, 2017-2022 [data-set]. York: Archaeology Data Service [distributor] https://doi.org/10.5284/1057492
Carex disticha	SFH	Archaeological	FeedSax sites, England	McKerracher M, Bogaard A, Bronk Ramsey C, Charles M, Forster E, Hamerow H, Hodgson J, Holmes M, Neil S, Roushannafas T, Stroud E, Thomas R, (2023) Digital Archive for Feeding Anglo-Saxon England (FeedSax): The Bioarchaeology of an Agricultural Revolution, 2017-2022 [data-set]. York: Archaeology Data Service [distributor] https://doi.org/10.5284/1057492
Carex echinata	SFH	Archaeological	FeedSax sites, England	McKerracher M, Bogaard A, Bronk Ramsey C, Charles M, Forster E, Hamerow H, Hodgson J, Holmes M, Neil S, Roushannafas T, Stroud E, Thomas R, (2023) Digital Archive for Feeding Anglo-Saxon England (FeedSax): The Bioarchaeology of an Agricultural Revolution, 2017-2022 [data-set]. York: Archaeology Data Service [distributor] https://doi.org/10.5284/1057492
Carex elata	SFH	Archaeological	FeedSax sites, England	McKerracher M, Bogaard A, Bronk Ramsey C, Charles M, Forster E, Hamerow H, Hodgson J, Holmes M, Neil S, Roushannafas T, Stroud E, Thomas R, (2023) Digital Archive for Feeding Anglo-Saxon England (FeedSax): The Bioarchaeology of an Agricultural Revolution, 2017-2022 [data-set]. York: Archaeology Data Service [distributor] https://doi.org/10.5284/1057492
Carex flacca	SFH	Archaeological	FeedSax sites, England	McKerracher M, Bogaard A, Bronk Ramsey C, Charles M, Forster E, Hamerow H, Hodgson J, Holmes M, Neil S, Roushannafas T, Stroud E, Thomas R, (2023) Digital Archive for Feeding Anglo-Saxon England (FeedSax): The Bioarchaeology of an Agricultural Revolution, 2017-2022 [data-set]. York: Archaeology Data Service [distributor] https://doi.org/10.5284/1057492
Carex flava	SFH	Archaeological	FeedSax sites, England	McKerracher M, Bogaard A, Bronk Ramsey C, Charles M, Forster E, Hamerow H, Hodgson J, Holmes M, Neil S, Roushannafas T, Stroud E, Thomas R, (2023) Digital Archive for Feeding Anglo-Saxon England (FeedSax): The Bioarchaeology of an Agricultural Revolution, 2017-2022 [data-set]. York: Archaeology Data Service [distributor] https://doi.org/10.5284/1057492
Carex hirta	SFH	Archaeological	FeedSax sites, England	McKerracher M, Bogaard A, Bronk Ramsey C, Charles M, Forster E, Hamerow H, Hodgson J, Holmes M, Neil S, Roushannafas T, Stroud E, Thomas R, (2023) Digital Archive for Feeding Anglo-Saxon England (FeedSax): The Bioarchaeology of an Agricultural Revolution, 2017-2022 [data-set]. York: Archaeology Data Service [distributor] https://doi.org/10.5284/1057492
Carex hostiana	SFH	Archaeological	FeedSax sites, England	McKerracher M, Bogaard A, Bronk Ramsey C, Charles M, Forster E, Hamerow H, Hodgson J, Holmes M, Neil S, Roushannafas T, Stroud E, Thomas R, (2023) Digital Archive for Feeding Anglo-Saxon England (FeedSax): The Bioarchaeology of an Agricultural Revolution, 2017-2022 [data-set]. York: Archaeology Data Service [distributor] https://doi.org/10.5284/1057492
Carex laevigata	SFH	Archaeological	FeedSax sites, England	McKerracher M, Bogaard A, Bronk Ramsey C, Charles M, Forster E, Hamerow H, Hodgson J, Holmes M, Neil S, Roushannafas T, Stroud E, Thomas R, (2023) Digital Archive for Feeding Anglo-Saxon England (FeedSax): The Bioarchaeology of an Agricultural Revolution, 2017-2022 [data-set]. York: Archaeology Data Service [distributor] https://doi.org/10.5284/1057492
Carex leporina	SFH	Archaeological	FeedSax sites, England	McKerracher M, Bogaard A, Bronk Ramsey C, Charles M, Forster E, Hamerow H, Hodgson J, Holmes M, Neil S, Roushannafas T, Stroud E, Thomas R, (2023) Digital Archive for Feeding Anglo-Saxon England (FeedSax): The Bioarchaeology of an Agricultural Revolution, 2017-2022 [data-set]. York: Archaeology Data Service [distributor] https://doi.org/10.5284/1057492
Carex nigra	SFH	Archaeological	FeedSax sites, England	McKerracher M, Bogaard A, Bronk Ramsey C, Charles M, Forster E, Hamerow H, Hodgson J, Holmes M, Neil S, Roushannafas T, Stroud E, Thomas R, (2023) Digital Archive for Feeding Anglo-Saxon England (FeedSax): The Bioarchaeology of an Agricultural Revolution, 2017-2022 [data-set]. York: Archaeology Data Service [distributor] https://doi.org/10.5284/1057492
Carex otrubae	SFH	Archaeological	FeedSax sites, England	McKerracher M, Bogaard A, Bronk Ramsey C, Charles M, Forster E, Hamerow H, Hodgson J, Holmes M, Neil S, Roushannafas T, Stroud E, Thomas R, (2023) Digital Archive for Feeding Anglo-Saxon England (FeedSax): The Bioarchaeology of an Agricultural Revolution, 2017-2022 [data-set]. York: Archaeology Data Service [distributor] https://doi.org/10.5284/1057492
Carex panicea	SFH	Archaeological	FeedSax sites, England	McKerracher M, Bogaard A, Bronk Ramsey C, Charles M, Forster E, Hamerow H, Hodgson J, Holmes M, Neil S, Roushannafas T, Stroud E, Thomas R, (2023) Digital Archive for Feeding Anglo-Saxon England (FeedSax): The Bioarchaeology of an Agricultural Revolution, 2017-2022 [data-set]. York: Archaeology Data Service [distributor] https://doi.org/10.5284/1057492
Carex pseudocyperus	SFH	Archaeological	FeedSax sites, England	McKerracher M, Bogaard A, Bronk Ramsey C, Charles M, Forster E, Hamerow H, Hodgson J, Holmes M, Neil S, Roushannafas T, Stroud E, Thomas R, (2023) Digital Archive for Feeding Anglo-Saxon England (FeedSax): The Bioarchaeology of an Agricultural Revolution, 2017-2022 [data-set]. York: Archaeology Data Service [distributor] https://doi.org/10.5284/1057492
Carex remota	SFH	Archaeological	FeedSax sites, England	McKerracher M, Bogaard A, Bronk Ramsey C, Charles M, Forster E, Hamerow H, Hodgson J, Holmes M, Neil S, Roushannafas T, Stroud E, Thomas R, (2023) Digital Archive for Feeding Anglo-Saxon England (FeedSax): The Bioarchaeology of an Agricultural Revolution, 2017-2022 [data-set]. York: Archaeology Data Service [distributor] https://doi.org/10.5284/1057492
Carex riparia	SFH	Archaeological	FeedSax sites, England	McKerracher M, Bogaard A, Bronk Ramsey C, Charles M, Forster E, Hamerow H, Hodgson J, Holmes M, Neil S, Roushannafas T, Stroud E, Thomas R, (2023) Digital Archive for Feeding Anglo-Saxon England (FeedSax): The Bioarchaeology of an Agricultural Revolution, 2017-2022 [data-set]. York: Archaeology Data Service [distributor] https://doi.org/10.5284/1057492
Carex rostrata	SFH	Archaeological	FeedSax sites, England	McKerracher M, Bogaard A, Bronk Ramsey C, Charles M, Forster E, Hamerow H, Hodgson J, Holmes M, Neil S, Roushannafas T, Stroud E, Thomas R, (2023) Digital Archive for Feeding Anglo-Saxon England (FeedSax): The Bioarchaeology of an Agricultural Revolution, 2017-2022 [data-set]. York: Archaeology Data Service [distributor] https://doi.org/10.5284/1057492
Carex sylvatica	SFH	Archaeological	FeedSax sites, England	McKerracher M, Bogaard A, Bronk Ramsey C, Charles M, Forster E, Hamerow H, Hodgson J, Holmes M, Neil S, Roushannafas T, Stroud E, Thomas R, (2023) Digital Archive for Feeding Anglo-Saxon England (FeedSax): The Bioarchaeology of an Agricultural Revolution, 2017-2022 [data-set]. York: Archaeology Data Service [distributor] https://doi.org/10.5284/1057492
Carex vesicaria	SFH	Archaeological	FeedSax sites, England	McKerracher M, Bogaard A, Bronk Ramsey C, Charles M, Forster E, Hamerow H, Hodgson J, Holmes M, Neil S, Roushannafas T, Stroud E, Thomas R, (2023) Digital Archive for Feeding Anglo-Saxon England (FeedSax): The Bioarchaeology of an Agricultural Revolution, 2017-2022 [data-set]. York: Archaeology Data Service [distributor] https://doi.org/10.5284/1057492
Carex vulpina	SFH	Archaeological	FeedSax sites, England	McKerracher M, Bogaard A, Bronk Ramsey C, Charles M, Forster E, Hamerow H, Hodgson J, Holmes M, Neil S, Roushannafas T, Stroud E, Thomas R, (2023) Digital Archive for Feeding Anglo-Saxon England (FeedSax): The Bioarchaeology of an Agricultural Revolution, 2017-2022 [data-set]. York: Archaeology Data Service [distributor] https://doi.org/10.5284/1057492
Chenopodium	SFH	Archaeological	FeedSax sites, England	McKerracher M, Bogaard A, Bronk Ramsey C, Charles M, Forster E, Hamerow H, Hodgson J, Holmes M, Neil S, Roushannafas T, Stroud E, Thomas R, (2023) Digital Archive for Feeding Anglo-Saxon England (FeedSax): The Bioarchaeology of an Agricultural Revolution, 2017-2022 [data-set]. York: Archaeology Data Service [distributor] https://doi.org/10.5284/1057492
Chenopodium album	SFH	Archaeological	FeedSax sites, England	McKerracher M, Bogaard A, Bronk Ramsey C, Charles M, Forster E, Hamerow H, Hodgson J, Holmes M, Neil S, Roushannafas T, Stroud E, Thomas R, (2023) Digital Archive for Feeding Anglo-Saxon England (FeedSax): The Bioarchaeology of an Agricultural Revolution, 2017-2022 [data-set]. York: Archaeology Data Service [distributor] https://doi.org/10.5284/1057492
Chenopodium bonus-henricus	SFH	Archaeological	FeedSax sites, England	McKerracher M, Bogaard A, Bronk Ramsey C, Charles M, Forster E, Hamerow H, Hodgson J, Holmes M, Neil S, Roushannafas T, Stroud E, Thomas R, (2023) Digital Archive for Feeding Anglo-Saxon England (FeedSax): The Bioarchaeology of an Agricultural Revolution, 2017-2022 [data-set]. York: Archaeology Data Service [distributor] https://doi.org/10.5284/1057492
Chenopodium ficifolium	SFH	Archaeological	FeedSax sites, England	McKerracher M, Bogaard A, Bronk Ramsey C, Charles M, Forster E, Hamerow H, Hodgson J, Holmes M, Neil S, Roushannafas T, Stroud E, Thomas R, (2023) Digital Archive for Feeding Anglo-Saxon England (FeedSax): The Bioarchaeology of an Agricultural Revolution, 2017-2022 [data-set]. York: Archaeology Data Service [distributor] https://doi.org/10.5284/1057492
Chenopodium glaucum	SFH	Archaeological	FeedSax sites, England	McKerracher M, Bogaard A, Bronk Ramsey C, Charles M, Forster E, Hamerow H, Hodgson J, Holmes M, Neil S, Roushannafas T, Stroud E, Thomas R, (2023) Digital Archive for Feeding Anglo-Saxon England (FeedSax): The Bioarchaeology of an Agricultural Revolution, 2017-2022 [data-set]. York: Archaeology Data Service [distributor] https://doi.org/10.5284/1057492
Chenopodium hybridum	SFH	Archaeological	FeedSax sites, England	McKerracher M, Bogaard A, Bronk Ramsey C, Charles M, Forster E, Hamerow H, Hodgson J, Holmes M, Neil S, Roushannafas T, Stroud E, Thomas R, (2023) Digital Archive for Feeding Anglo-Saxon England (FeedSax): The Bioarchaeology of an Agricultural Revolution, 2017-2022 [data-set]. York: Archaeology Data Service [distributor] https://doi.org/10.5284/1057492
Chenopodium murale	SFH	Archaeological	FeedSax sites, England	McKerracher M, Bogaard A, Bronk Ramsey C, Charles M, Forster E, Hamerow H, Hodgson J, Holmes M, Neil S, Roushannafas T, Stroud E, Thomas R, (2023) Digital Archive for Feeding Anglo-Saxon England (FeedSax): The Bioarchaeology of an Agricultural Revolution, 2017-2022 [data-set]. York: Archaeology Data Service [distributor] https://doi.org/10.5284/1057492
Chenopodium polyspermum	SFH	Archaeological	FeedSax sites, England	McKerracher M, Bogaard A, Bronk Ramsey C, Charles M, Forster E, Hamerow H, Hodgson J, Holmes M, Neil S, Roushannafas T, Stroud E, Thomas R, (2023) Digital Archive for Feeding Anglo-Saxon England (FeedSax): The Bioarchaeology of an Agricultural Revolution, 2017-2022 [data-set]. York: Archaeology Data Service [distributor] https://doi.org/10.5284/1057492
Chenopodium rubrum	SFH	Archaeological	FeedSax sites, England	McKerracher M, Bogaard A, Bronk Ramsey C, Charles M, Forster E, Hamerow H, Hodgson J, Holmes M, Neil S, Roushannafas T, Stroud E, Thomas R, (2023) Digital Archive for Feeding Anglo-Saxon England (FeedSax): The Bioarchaeology of an Agricultural Revolution, 2017-2022 [data-set]. York: Archaeology Data Service [distributor] https://doi.org/10.5284/1057492
Chenopodium urbicum	SFH	Archaeological	FeedSax sites, England	McKerracher M, Bogaard A, Bronk Ramsey C, Charles M, Forster E, Hamerow H, Hodgson J, Holmes M, Neil S, Roushannafas T, Stroud E, Thomas R, (2023) Digital Archive for Feeding Anglo-Saxon England (FeedSax): The Bioarchaeology of an Agricultural Revolution, 2017-2022 [data-set]. York: Archaeology Data Service [distributor] https://doi.org/10.5284/1057492
Conium	SFL	Archaeological	FeedSax sites, England	McKerracher M, Bogaard A, Bronk Ramsey C, Charles M, Forster E, Hamerow H, Hodgson J, Holmes M, Neil S, Roushannafas T, Stroud E, Thomas R, (2023) Digital Archive for Feeding Anglo-Saxon England (FeedSax): The Bioarchaeology of an Agricultural Revolution, 2017-2022 [data-set]. York: Archaeology Data Service [distributor] https://doi.org/10.5284/1057492
Conium maculatum	SFL	Archaeological	FeedSax sites, England	McKerracher M, Bogaard A, Bronk Ramsey C, Charles M, Forster E, Hamerow H, Hodgson J, Holmes M, Neil S, Roushannafas T, Stroud E, Thomas R, (2023) Digital Archive for Feeding Anglo-Saxon England (FeedSax): The Bioarchaeology of an Agricultural Revolution, 2017-2022 [data-set]. York: Archaeology Data Service [distributor] https://doi.org/10.5284/1057492
Convolvulus arvensis	BFH	Archaeological	FeedSax sites, England	McKerracher M, Bogaard A, Bronk Ramsey C, Charles M, Forster E, Hamerow H, Hodgson J, Holmes M, Neil S, Roushannafas T, Stroud E, Thomas R, (2023) Digital Archive for Feeding Anglo-Saxon England (FeedSax): The Bioarchaeology of an Agricultural Revolution, 2017-2022 [data-set]. York: Archaeology Data Service [distributor] https://doi.org/10.5284/1057492
Cyperus fuscus	SFH	Archaeological	FeedSax sites, England	McKerracher M, Bogaard A, Bronk Ramsey C, Charles M, Forster E, Hamerow H, Hodgson J, Holmes M, Neil S, Roushannafas T, Stroud E, Thomas R, (2023) Digital Archive for Feeding Anglo-Saxon England (FeedSax): The Bioarchaeology of an Agricultural Revolution, 2017-2022 [data-set]. York: Archaeology Data Service [distributor] https://doi.org/10.5284/1057492
Danthonia decumbens	SFH	Archaeological	FeedSax sites, England	McKerracher M, Bogaard A, Bronk Ramsey C, Charles M, Forster E, Hamerow H, Hodgson J, Holmes M, Neil S, Roushannafas T, Stroud E, Thomas R, (2023) Digital Archive for Feeding Anglo-Saxon England (FeedSax): The Bioarchaeology of an Agricultural Revolution, 2017-2022 [data-set]. York: Archaeology Data Service [distributor] https://doi.org/10.5284/1057492
Eleocharis	SFH	Archaeological	FeedSax sites, England	McKerracher M, Bogaard A, Bronk Ramsey C, Charles M, Forster E, Hamerow H, Hodgson J, Holmes M, Neil S, Roushannafas T, Stroud E, Thomas R, (2023) Digital Archive for Feeding Anglo-Saxon England (FeedSax): The Bioarchaeology of an Agricultural Revolution, 2017-2022 [data-set]. York: Archaeology Data Service [distributor] https://doi.org/10.5284/1057492
Eleocharis palustris	SFH	Archaeological	FeedSax sites, England	McKerracher M, Bogaard A, Bronk Ramsey C, Charles M, Forster E, Hamerow H, Hodgson J, Holmes M, Neil S, Roushannafas T, Stroud E, Thomas R, (2023) Digital Archive for Feeding Anglo-Saxon England (FeedSax): The Bioarchaeology of an Agricultural Revolution, 2017-2022 [data-set]. York: Archaeology Data Service [distributor] https://doi.org/10.5284/1057492
Eleocharis quinqueflora	SFH	Archaeological	FeedSax sites, England	McKerracher M, Bogaard A, Bronk Ramsey C, Charles M, Forster E, Hamerow H, Hodgson J, Holmes M, Neil S, Roushannafas T, Stroud E, Thomas R, (2023) Digital Archive for Feeding Anglo-Saxon England (FeedSax): The Bioarchaeology of an Agricultural Revolution, 2017-2022 [data-set]. York: Archaeology Data Service [distributor] https://doi.org/10.5284/1057492
Eleocharis uniglumis	SFH	Archaeological	FeedSax sites, England	McKerracher M, Bogaard A, Bronk Ramsey C, Charles M, Forster E, Hamerow H, Hodgson J, Holmes M, Neil S, Roushannafas T, Stroud E, Thomas R, (2023) Digital Archive for Feeding Anglo-Saxon England (FeedSax): The Bioarchaeology of an Agricultural Revolution, 2017-2022 [data-set]. York: Archaeology Data Service [distributor] https://doi.org/10.5284/1057492
Euphrasia	SFL	Archaeological	FeedSax sites, England	McKerracher M, Bogaard A, Bronk Ramsey C, Charles M, Forster E, Hamerow H, Hodgson J, Holmes M, Neil S, Roushannafas T, Stroud E, Thomas R, (2023) Digital Archive for Feeding Anglo-Saxon England (FeedSax): The Bioarchaeology of an Agricultural Revolution, 2017-2022 [data-set]. York: Archaeology Data Service [distributor] https://doi.org/10.5284/1057492
Euphrasia stricta	SFL	Archaeological	FeedSax sites, England	McKerracher M, Bogaard A, Bronk Ramsey C, Charles M, Forster E, Hamerow H, Hodgson J, Holmes M, Neil S, Roushannafas T, Stroud E, Thomas R, (2023) Digital Archive for Feeding Anglo-Saxon England (FeedSax): The Bioarchaeology of an Agricultural Revolution, 2017-2022 [data-set]. York: Archaeology Data Service [distributor] https://doi.org/10.5284/1057492
Fallopia	BFH	Archaeological	FeedSax sites, England	McKerracher M, Bogaard A, Bronk Ramsey C, Charles M, Forster E, Hamerow H, Hodgson J, Holmes M, Neil S, Roushannafas T, Stroud E, Thomas R, (2023) Digital Archive for Feeding Anglo-Saxon England (FeedSax): The Bioarchaeology of an Agricultural Revolution, 2017-2022 [data-set]. York: Archaeology Data Service [distributor] https://doi.org/10.5284/1057492
Fallopia convolvulus	BFH	Archaeological	FeedSax sites, England	McKerracher M, Bogaard A, Bronk Ramsey C, Charles M, Forster E, Hamerow H, Hodgson J, Holmes M, Neil S, Roushannafas T, Stroud E, Thomas R, (2023) Digital Archive for Feeding Anglo-Saxon England (FeedSax): The Bioarchaeology of an Agricultural Revolution, 2017-2022 [data-set]. York: Archaeology Data Service [distributor] https://doi.org/10.5284/1057492
Festuca	SHL	Archaeological	FeedSax sites, England	McKerracher M, Bogaard A, Bronk Ramsey C, Charles M, Forster E, Hamerow H, Hodgson J, Holmes M, Neil S, Roushannafas T, Stroud E, Thomas R, (2023) Digital Archive for Feeding Anglo-Saxon England (FeedSax): The Bioarchaeology of an Agricultural Revolution, 2017-2022 [data-set]. York: Archaeology Data Service [distributor] https://doi.org/10.5284/1057492
Fumaria	BFH	Archaeological	FeedSax sites, England	McKerracher M, Bogaard A, Bronk Ramsey C, Charles M, Forster E, Hamerow H, Hodgson J, Holmes M, Neil S, Roushannafas T, Stroud E, Thomas R, (2023) Digital Archive for Feeding Anglo-Saxon England (FeedSax): The Bioarchaeology of an Agricultural Revolution, 2017-2022 [data-set]. York: Archaeology Data Service [distributor] https://doi.org/10.5284/1057492
Fumaria officinalis	BFH	Archaeological	FeedSax sites, England	McKerracher M, Bogaard A, Bronk Ramsey C, Charles M, Forster E, Hamerow H, Hodgson J, Holmes M, Neil S, Roushannafas T, Stroud E, Thomas R, (2023) Digital Archive for Feeding Anglo-Saxon England (FeedSax): The Bioarchaeology of an Agricultural Revolution, 2017-2022 [data-set]. York: Archaeology Data Service [distributor] https://doi.org/10.5284/1057492
Galeopsis	BFH	Archaeological	FeedSax sites, England	McKerracher M, Bogaard A, Bronk Ramsey C, Charles M, Forster E, Hamerow H, Hodgson J, Holmes M, Neil S, Roushannafas T, Stroud E, Thomas R, (2023) Digital Archive for Feeding Anglo-Saxon England (FeedSax): The Bioarchaeology of an Agricultural Revolution, 2017-2022 [data-set]. York: Archaeology Data Service [distributor] https://doi.org/10.5284/1057492
Galeopsis angustifolia	BFH	Archaeological	FeedSax sites, England	McKerracher M, Bogaard A, Bronk Ramsey C, Charles M, Forster E, Hamerow H, Hodgson J, Holmes M, Neil S, Roushannafas T, Stroud E, Thomas R, (2023) Digital Archive for Feeding Anglo-Saxon England (FeedSax): The Bioarchaeology of an Agricultural Revolution, 2017-2022 [data-set]. York: Archaeology Data Service [distributor] https://doi.org/10.5284/1057492
Galeopsis speciosa	BFH	Archaeological	FeedSax sites, England	McKerracher M, Bogaard A, Bronk Ramsey C, Charles M, Forster E, Hamerow H, Hodgson J, Holmes M, Neil S, Roushannafas T, Stroud E, Thomas R, (2023) Digital Archive for Feeding Anglo-Saxon England (FeedSax): The Bioarchaeology of an Agricultural Revolution, 2017-2022 [data-set]. York: Archaeology Data Service [distributor] https://doi.org/10.5284/1057492
Galeopsis tetrahit	BFH	Archaeological	FeedSax sites, England	McKerracher M, Bogaard A, Bronk Ramsey C, Charles M, Forster E, Hamerow H, Hodgson J, Holmes M, Neil S, Roushannafas T, Stroud E, Thomas R, (2023) Digital Archive for Feeding Anglo-Saxon England (FeedSax): The Bioarchaeology of an Agricultural Revolution, 2017-2022 [data-set]. York: Archaeology Data Service [distributor] https://doi.org/10.5284/1057492
Galium	SFH/BFH	Archaeological	FeedSax sites, England	McKerracher M, Bogaard A, Bronk Ramsey C, Charles M, Forster E, Hamerow H, Hodgson J, Holmes M, Neil S, Roushannafas T, Stroud E, Thomas R, (2023) Digital Archive for Feeding Anglo-Saxon England (FeedSax): The Bioarchaeology of an Agricultural Revolution, 2017-2022 [data-set]. York: Archaeology Data Service [distributor] https://doi.org/10.5284/1057492
Galium aparine	BFH	Archaeological	FeedSax sites, England	McKerracher M, Bogaard A, Bronk Ramsey C, Charles M, Forster E, Hamerow H, Hodgson J, Holmes M, Neil S, Roushannafas T, Stroud E, Thomas R, (2023) Digital Archive for Feeding Anglo-Saxon England (FeedSax): The Bioarchaeology of an Agricultural Revolution, 2017-2022 [data-set]. York: Archaeology Data Service [distributor] https://doi.org/10.5284/1057492
Galium odoratum	BFH	Archaeological	FeedSax sites, England	McKerracher M, Bogaard A, Bronk Ramsey C, Charles M, Forster E, Hamerow H, Hodgson J, Holmes M, Neil S, Roushannafas T, Stroud E, Thomas R, (2023) Digital Archive for Feeding Anglo-Saxon England (FeedSax): The Bioarchaeology of an Agricultural Revolution, 2017-2022 [data-set]. York: Archaeology Data Service [distributor] https://doi.org/10.5284/1057492
Galium spurium	SFH	Archaeological	FeedSax sites, England	McKerracher M, Bogaard A, Bronk Ramsey C, Charles M, Forster E, Hamerow H, Hodgson J, Holmes M, Neil S, Roushannafas T, Stroud E, Thomas R, (2023) Digital Archive for Feeding Anglo-Saxon England (FeedSax): The Bioarchaeology of an Agricultural Revolution, 2017-2022 [data-set]. York: Archaeology Data Service [distributor] https://doi.org/10.5284/1057492
Galium verum	SFH	Archaeological	FeedSax sites, England	McKerracher M, Bogaard A, Bronk Ramsey C, Charles M, Forster E, Hamerow H, Hodgson J, Holmes M, Neil S, Roushannafas T, Stroud E, Thomas R, (2023) Digital Archive for Feeding Anglo-Saxon England (FeedSax): The Bioarchaeology of an Agricultural Revolution, 2017-2022 [data-set]. York: Archaeology Data Service [distributor] https://doi.org/10.5284/1057492
Glebionis segetum	SHH	Archaeological	FeedSax sites, England	McKerracher M, Bogaard A, Bronk Ramsey C, Charles M, Forster E, Hamerow H, Hodgson J, Holmes M, Neil S, Roushannafas T, Stroud E, Thomas R, (2023) Digital Archive for Feeding Anglo-Saxon England (FeedSax): The Bioarchaeology of an Agricultural Revolution, 2017-2022 [data-set]. York: Archaeology Data Service [distributor] https://doi.org/10.5284/1057492
Hordeum murinum	SHL	Archaeological	FeedSax sites, England	McKerracher M, Bogaard A, Bronk Ramsey C, Charles M, Forster E, Hamerow H, Hodgson J, Holmes M, Neil S, Roushannafas T, Stroud E, Thomas R, (2023) Digital Archive for Feeding Anglo-Saxon England (FeedSax): The Bioarchaeology of an Agricultural Revolution, 2017-2022 [data-set]. York: Archaeology Data Service [distributor] https://doi.org/10.5284/1057492
Hordeum secalinum	BFH	Archaeological	FeedSax sites, England	McKerracher M, Bogaard A, Bronk Ramsey C, Charles M, Forster E, Hamerow H, Hodgson J, Holmes M, Neil S, Roushannafas T, Stroud E, Thomas R, (2023) Digital Archive for Feeding Anglo-Saxon England (FeedSax): The Bioarchaeology of an Agricultural Revolution, 2017-2022 [data-set]. York: Archaeology Data Service [distributor] https://doi.org/10.5284/1057492
Hyoscyamus niger	SFH	Archaeological	FeedSax sites, England	McKerracher M, Bogaard A, Bronk Ramsey C, Charles M, Forster E, Hamerow H, Hodgson J, Holmes M, Neil S, Roushannafas T, Stroud E, Thomas R, (2023) Digital Archive for Feeding Anglo-Saxon England (FeedSax): The Bioarchaeology of an Agricultural Revolution, 2017-2022 [data-set]. York: Archaeology Data Service [distributor] https://doi.org/10.5284/1057492
Isolepis setacea	SFH	Archaeological	FeedSax sites, England	McKerracher M, Bogaard A, Bronk Ramsey C, Charles M, Forster E, Hamerow H, Hodgson J, Holmes M, Neil S, Roushannafas T, Stroud E, Thomas R, (2023) Digital Archive for Feeding Anglo-Saxon England (FeedSax): The Bioarchaeology of an Agricultural Revolution, 2017-2022 [data-set]. York: Archaeology Data Service [distributor] https://doi.org/10.5284/1057492
Lathyrus	BFH	Archaeological	FeedSax sites, England	McKerracher M, Bogaard A, Bronk Ramsey C, Charles M, Forster E, Hamerow H, Hodgson J, Holmes M, Neil S, Roushannafas T, Stroud E, Thomas R, (2023) Digital Archive for Feeding Anglo-Saxon England (FeedSax): The Bioarchaeology of an Agricultural Revolution, 2017-2022 [data-set]. York: Archaeology Data Service [distributor] https://doi.org/10.5284/1057492
Lathyrus aphaca	BFH	Archaeological	FeedSax sites, England	McKerracher M, Bogaard A, Bronk Ramsey C, Charles M, Forster E, Hamerow H, Hodgson J, Holmes M, Neil S, Roushannafas T, Stroud E, Thomas R, (2023) Digital Archive for Feeding Anglo-Saxon England (FeedSax): The Bioarchaeology of an Agricultural Revolution, 2017-2022 [data-set]. York: Archaeology Data Service [distributor] https://doi.org/10.5284/1057492
Lathyrus nissolia	BFH	Archaeological	FeedSax sites, England	McKerracher M, Bogaard A, Bronk Ramsey C, Charles M, Forster E, Hamerow H, Hodgson J, Holmes M, Neil S, Roushannafas T, Stroud E, Thomas R, (2023) Digital Archive for Feeding Anglo-Saxon England (FeedSax): The Bioarchaeology of an Agricultural Revolution, 2017-2022 [data-set]. York: Archaeology Data Service [distributor] https://doi.org/10.5284/1057492
Lathyrus pratensis	BFH	Archaeological	FeedSax sites, England	McKerracher M, Bogaard A, Bronk Ramsey C, Charles M, Forster E, Hamerow H, Hodgson J, Holmes M, Neil S, Roushannafas T, Stroud E, Thomas R, (2023) Digital Archive for Feeding Anglo-Saxon England (FeedSax): The Bioarchaeology of an Agricultural Revolution, 2017-2022 [data-set]. York: Archaeology Data Service [distributor] https://doi.org/10.5284/1057492
Lathyrus sylvestris	BFH	Archaeological	FeedSax sites, England	McKerracher M, Bogaard A, Bronk Ramsey C, Charles M, Forster E, Hamerow H, Hodgson J, Holmes M, Neil S, Roushannafas T, Stroud E, Thomas R, (2023) Digital Archive for Feeding Anglo-Saxon England (FeedSax): The Bioarchaeology of an Agricultural Revolution, 2017-2022 [data-set]. York: Archaeology Data Service [distributor] https://doi.org/10.5284/1057492
Leucanthemum vulgare	SHL	Archaeological	FeedSax sites, England	McKerracher M, Bogaard A, Bronk Ramsey C, Charles M, Forster E, Hamerow H, Hodgson J, Holmes M, Neil S, Roushannafas T, Stroud E, Thomas R, (2023) Digital Archive for Feeding Anglo-Saxon England (FeedSax): The Bioarchaeology of an Agricultural Revolution, 2017-2022 [data-set]. York: Archaeology Data Service [distributor] https://doi.org/10.5284/1057492
Lithospermum	SFH	Archaeological	FeedSax sites, England	McKerracher M, Bogaard A, Bronk Ramsey C, Charles M, Forster E, Hamerow H, Hodgson J, Holmes M, Neil S, Roushannafas T, Stroud E, Thomas R, (2023) Digital Archive for Feeding Anglo-Saxon England (FeedSax): The Bioarchaeology of an Agricultural Revolution, 2017-2022 [data-set]. York: Archaeology Data Service [distributor] https://doi.org/10.5284/1057492
Lithospermum arvense	SFH	Archaeological	FeedSax sites, England	McKerracher M, Bogaard A, Bronk Ramsey C, Charles M, Forster E, Hamerow H, Hodgson J, Holmes M, Neil S, Roushannafas T, Stroud E, Thomas R, (2023) Digital Archive for Feeding Anglo-Saxon England (FeedSax): The Bioarchaeology of an Agricultural Revolution, 2017-2022 [data-set]. York: Archaeology Data Service [distributor] https://doi.org/10.5284/1057492
Lolium perenne	SFH	Archaeological	FeedSax sites, England	McKerracher M, Bogaard A, Bronk Ramsey C, Charles M, Forster E, Hamerow H, Hodgson J, Holmes M, Neil S, Roushannafas T, Stroud E, Thomas R, (2023) Digital Archive for Feeding Anglo-Saxon England (FeedSax): The Bioarchaeology of an Agricultural Revolution, 2017-2022 [data-set]. York: Archaeology Data Service [distributor] https://doi.org/10.5284/1057492
Lolium rigidum	SHL	Archaeological	FeedSax sites, England	McKerracher M, Bogaard A, Bronk Ramsey C, Charles M, Forster E, Hamerow H, Hodgson J, Holmes M, Neil S, Roushannafas T, Stroud E, Thomas R, (2023) Digital Archive for Feeding Anglo-Saxon England (FeedSax): The Bioarchaeology of an Agricultural Revolution, 2017-2022 [data-set]. York: Archaeology Data Service [distributor] https://doi.org/10.5284/1057492
Lolium temulentum	BFH	Archaeological	FeedSax sites, England	McKerracher M, Bogaard A, Bronk Ramsey C, Charles M, Forster E, Hamerow H, Hodgson J, Holmes M, Neil S, Roushannafas T, Stroud E, Thomas R, (2023) Digital Archive for Feeding Anglo-Saxon England (FeedSax): The Bioarchaeology of an Agricultural Revolution, 2017-2022 [data-set]. York: Archaeology Data Service [distributor] https://doi.org/10.5284/1057492
Malva	SHH	Archaeological	FeedSax sites, England	McKerracher M, Bogaard A, Bronk Ramsey C, Charles M, Forster E, Hamerow H, Hodgson J, Holmes M, Neil S, Roushannafas T, Stroud E, Thomas R, (2023) Digital Archive for Feeding Anglo-Saxon England (FeedSax): The Bioarchaeology of an Agricultural Revolution, 2017-2022 [data-set]. York: Archaeology Data Service [distributor] https://doi.org/10.5284/1057492
Malva neglecta	SHH	Archaeological	FeedSax sites, England	McKerracher M, Bogaard A, Bronk Ramsey C, Charles M, Forster E, Hamerow H, Hodgson J, Holmes M, Neil S, Roushannafas T, Stroud E, Thomas R, (2023) Digital Archive for Feeding Anglo-Saxon England (FeedSax): The Bioarchaeology of an Agricultural Revolution, 2017-2022 [data-set]. York: Archaeology Data Service [distributor] https://doi.org/10.5284/1057492
Malva sylvestris	SHH	Archaeological	FeedSax sites, England	McKerracher M, Bogaard A, Bronk Ramsey C, Charles M, Forster E, Hamerow H, Hodgson J, Holmes M, Neil S, Roushannafas T, Stroud E, Thomas R, (2023) Digital Archive for Feeding Anglo-Saxon England (FeedSax): The Bioarchaeology of an Agricultural Revolution, 2017-2022 [data-set]. York: Archaeology Data Service [distributor] https://doi.org/10.5284/1057492
Malvaceae	SHH	Archaeological	FeedSax sites, England	McKerracher M, Bogaard A, Bronk Ramsey C, Charles M, Forster E, Hamerow H, Hodgson J, Holmes M, Neil S, Roushannafas T, Stroud E, Thomas R, (2023) Digital Archive for Feeding Anglo-Saxon England (FeedSax): The Bioarchaeology of an Agricultural Revolution, 2017-2022 [data-set]. York: Archaeology Data Service [distributor] https://doi.org/10.5284/1057492
Medicago	SHH	Archaeological	FeedSax sites, England	McKerracher M, Bogaard A, Bronk Ramsey C, Charles M, Forster E, Hamerow H, Hodgson J, Holmes M, Neil S, Roushannafas T, Stroud E, Thomas R, (2023) Digital Archive for Feeding Anglo-Saxon England (FeedSax): The Bioarchaeology of an Agricultural Revolution, 2017-2022 [data-set]. York: Archaeology Data Service [distributor] https://doi.org/10.5284/1057492
Medicago arabica	SHH	Archaeological	FeedSax sites, England	McKerracher M, Bogaard A, Bronk Ramsey C, Charles M, Forster E, Hamerow H, Hodgson J, Holmes M, Neil S, Roushannafas T, Stroud E, Thomas R, (2023) Digital Archive for Feeding Anglo-Saxon England (FeedSax): The Bioarchaeology of an Agricultural Revolution, 2017-2022 [data-set]. York: Archaeology Data Service [distributor] https://doi.org/10.5284/1057492
Medicago lupulina	SHH	Archaeological	FeedSax sites, England	McKerracher M, Bogaard A, Bronk Ramsey C, Charles M, Forster E, Hamerow H, Hodgson J, Holmes M, Neil S, Roushannafas T, Stroud E, Thomas R, (2023) Digital Archive for Feeding Anglo-Saxon England (FeedSax): The Bioarchaeology of an Agricultural Revolution, 2017-2022 [data-set]. York: Archaeology Data Service [distributor] https://doi.org/10.5284/1057492
Melilotus	SFH	Archaeological	FeedSax sites, England	McKerracher M, Bogaard A, Bronk Ramsey C, Charles M, Forster E, Hamerow H, Hodgson J, Holmes M, Neil S, Roushannafas T, Stroud E, Thomas R, (2023) Digital Archive for Feeding Anglo-Saxon England (FeedSax): The Bioarchaeology of an Agricultural Revolution, 2017-2022 [data-set]. York: Archaeology Data Service [distributor] https://doi.org/10.5284/1057492
Montia	SFH	Archaeological	FeedSax sites, England	McKerracher M, Bogaard A, Bronk Ramsey C, Charles M, Forster E, Hamerow H, Hodgson J, Holmes M, Neil S, Roushannafas T, Stroud E, Thomas R, (2023) Digital Archive for Feeding Anglo-Saxon England (FeedSax): The Bioarchaeology of an Agricultural Revolution, 2017-2022 [data-set]. York: Archaeology Data Service [distributor] https://doi.org/10.5284/1057492
Montia fontana	SFH	Archaeological	FeedSax sites, England	McKerracher M, Bogaard A, Bronk Ramsey C, Charles M, Forster E, Hamerow H, Hodgson J, Holmes M, Neil S, Roushannafas T, Stroud E, Thomas R, (2023) Digital Archive for Feeding Anglo-Saxon England (FeedSax): The Bioarchaeology of an Agricultural Revolution, 2017-2022 [data-set]. York: Archaeology Data Service [distributor] https://doi.org/10.5284/1057492
Montia fontana ssp. chondrosperma	SFH	Archaeological	FeedSax sites, England	McKerracher M, Bogaard A, Bronk Ramsey C, Charles M, Forster E, Hamerow H, Hodgson J, Holmes M, Neil S, Roushannafas T, Stroud E, Thomas R, (2023) Digital Archive for Feeding Anglo-Saxon England (FeedSax): The Bioarchaeology of an Agricultural Revolution, 2017-2022 [data-set]. York: Archaeology Data Service [distributor] https://doi.org/10.5284/1057492
Montia fontana ssp. fontana	SFH	Archaeological	FeedSax sites, England	McKerracher M, Bogaard A, Bronk Ramsey C, Charles M, Forster E, Hamerow H, Hodgson J, Holmes M, Neil S, Roushannafas T, Stroud E, Thomas R, (2023) Digital Archive for Feeding Anglo-Saxon England (FeedSax): The Bioarchaeology of an Agricultural Revolution, 2017-2022 [data-set]. York: Archaeology Data Service [distributor] https://doi.org/10.5284/1057492
Odontites	SFL	Archaeological	FeedSax sites, England	McKerracher M, Bogaard A, Bronk Ramsey C, Charles M, Forster E, Hamerow H, Hodgson J, Holmes M, Neil S, Roushannafas T, Stroud E, Thomas R, (2023) Digital Archive for Feeding Anglo-Saxon England (FeedSax): The Bioarchaeology of an Agricultural Revolution, 2017-2022 [data-set]. York: Archaeology Data Service [distributor] https://doi.org/10.5284/1057492
Odontites vernus	SFL	Archaeological	FeedSax sites, England	McKerracher M, Bogaard A, Bronk Ramsey C, Charles M, Forster E, Hamerow H, Hodgson J, Holmes M, Neil S, Roushannafas T, Stroud E, Thomas R, (2023) Digital Archive for Feeding Anglo-Saxon England (FeedSax): The Bioarchaeology of an Agricultural Revolution, 2017-2022 [data-set]. York: Archaeology Data Service [distributor] https://doi.org/10.5284/1057492
Onobrychis viciifolia	BHH	Archaeological	FeedSax sites, England	McKerracher M, Bogaard A, Bronk Ramsey C, Charles M, Forster E, Hamerow H, Hodgson J, Holmes M, Neil S, Roushannafas T, Stroud E, Thomas R, (2023) Digital Archive for Feeding Anglo-Saxon England (FeedSax): The Bioarchaeology of an Agricultural Revolution, 2017-2022 [data-set]. York: Archaeology Data Service [distributor] https://doi.org/10.5284/1057492
Papaver	SHL	Archaeological	FeedSax sites, England	McKerracher M, Bogaard A, Bronk Ramsey C, Charles M, Forster E, Hamerow H, Hodgson J, Holmes M, Neil S, Roushannafas T, Stroud E, Thomas R, (2023) Digital Archive for Feeding Anglo-Saxon England (FeedSax): The Bioarchaeology of an Agricultural Revolution, 2017-2022 [data-set]. York: Archaeology Data Service [distributor] https://doi.org/10.5284/1057492
Papaver argemone	SHL	Archaeological	FeedSax sites, England	McKerracher M, Bogaard A, Bronk Ramsey C, Charles M, Forster E, Hamerow H, Hodgson J, Holmes M, Neil S, Roushannafas T, Stroud E, Thomas R, (2023) Digital Archive for Feeding Anglo-Saxon England (FeedSax): The Bioarchaeology of an Agricultural Revolution, 2017-2022 [data-set]. York: Archaeology Data Service [distributor] https://doi.org/10.5284/1057492
Papaver dubium	SHL	Archaeological	FeedSax sites, England	McKerracher M, Bogaard A, Bronk Ramsey C, Charles M, Forster E, Hamerow H, Hodgson J, Holmes M, Neil S, Roushannafas T, Stroud E, Thomas R, (2023) Digital Archive for Feeding Anglo-Saxon England (FeedSax): The Bioarchaeology of an Agricultural Revolution, 2017-2022 [data-set]. York: Archaeology Data Service [distributor] https://doi.org/10.5284/1057492
Papaver hybridum	SHL	Archaeological	FeedSax sites, England	McKerracher M, Bogaard A, Bronk Ramsey C, Charles M, Forster E, Hamerow H, Hodgson J, Holmes M, Neil S, Roushannafas T, Stroud E, Thomas R, (2023) Digital Archive for Feeding Anglo-Saxon England (FeedSax): The Bioarchaeology of an Agricultural Revolution, 2017-2022 [data-set]. York: Archaeology Data Service [distributor] https://doi.org/10.5284/1057492
Papaver lecoqii	SHL	Archaeological	FeedSax sites, England	McKerracher M, Bogaard A, Bronk Ramsey C, Charles M, Forster E, Hamerow H, Hodgson J, Holmes M, Neil S, Roushannafas T, Stroud E, Thomas R, (2023) Digital Archive for Feeding Anglo-Saxon England (FeedSax): The Bioarchaeology of an Agricultural Revolution, 2017-2022 [data-set]. York: Archaeology Data Service [distributor] https://doi.org/10.5284/1057492
Papaver rhoeas	SHL	Archaeological	FeedSax sites, England	McKerracher M, Bogaard A, Bronk Ramsey C, Charles M, Forster E, Hamerow H, Hodgson J, Holmes M, Neil S, Roushannafas T, Stroud E, Thomas R, (2023) Digital Archive for Feeding Anglo-Saxon England (FeedSax): The Bioarchaeology of an Agricultural Revolution, 2017-2022 [data-set]. York: Archaeology Data Service [distributor] https://doi.org/10.5284/1057492
Papaveraceae	SHL	Archaeological	FeedSax sites, England	McKerracher M, Bogaard A, Bronk Ramsey C, Charles M, Forster E, Hamerow H, Hodgson J, Holmes M, Neil S, Roushannafas T, Stroud E, Thomas R, (2023) Digital Archive for Feeding Anglo-Saxon England (FeedSax): The Bioarchaeology of an Agricultural Revolution, 2017-2022 [data-set]. York: Archaeology Data Service [distributor] https://doi.org/10.5284/1057492
Persicaria	SFH	Archaeological	FeedSax sites, England	McKerracher M, Bogaard A, Bronk Ramsey C, Charles M, Forster E, Hamerow H, Hodgson J, Holmes M, Neil S, Roushannafas T, Stroud E, Thomas R, (2023) Digital Archive for Feeding Anglo-Saxon England (FeedSax): The Bioarchaeology of an Agricultural Revolution, 2017-2022 [data-set]. York: Archaeology Data Service [distributor] https://doi.org/10.5284/1057492
Persicaria amphibia	SFH	Archaeological	FeedSax sites, England	McKerracher M, Bogaard A, Bronk Ramsey C, Charles M, Forster E, Hamerow H, Hodgson J, Holmes M, Neil S, Roushannafas T, Stroud E, Thomas R, (2023) Digital Archive for Feeding Anglo-Saxon England (FeedSax): The Bioarchaeology of an Agricultural Revolution, 2017-2022 [data-set]. York: Archaeology Data Service [distributor] https://doi.org/10.5284/1057492
Persicaria hydropiper	SFH	Archaeological	FeedSax sites, England	McKerracher M, Bogaard A, Bronk Ramsey C, Charles M, Forster E, Hamerow H, Hodgson J, Holmes M, Neil S, Roushannafas T, Stroud E, Thomas R, (2023) Digital Archive for Feeding Anglo-Saxon England (FeedSax): The Bioarchaeology of an Agricultural Revolution, 2017-2022 [data-set]. York: Archaeology Data Service [distributor] https://doi.org/10.5284/1057492
Persicaria lapathifolia	SFH	Archaeological	FeedSax sites, England	McKerracher M, Bogaard A, Bronk Ramsey C, Charles M, Forster E, Hamerow H, Hodgson J, Holmes M, Neil S, Roushannafas T, Stroud E, Thomas R, (2023) Digital Archive for Feeding Anglo-Saxon England (FeedSax): The Bioarchaeology of an Agricultural Revolution, 2017-2022 [data-set]. York: Archaeology Data Service [distributor] https://doi.org/10.5284/1057492
Persicaria maculosa	SFH	Archaeological	FeedSax sites, England	McKerracher M, Bogaard A, Bronk Ramsey C, Charles M, Forster E, Hamerow H, Hodgson J, Holmes M, Neil S, Roushannafas T, Stroud E, Thomas R, (2023) Digital Archive for Feeding Anglo-Saxon England (FeedSax): The Bioarchaeology of an Agricultural Revolution, 2017-2022 [data-set]. York: Archaeology Data Service [distributor] https://doi.org/10.5284/1057492
Persicaria minor	SFH	Archaeological	FeedSax sites, England	McKerracher M, Bogaard A, Bronk Ramsey C, Charles M, Forster E, Hamerow H, Hodgson J, Holmes M, Neil S, Roushannafas T, Stroud E, Thomas R, (2023) Digital Archive for Feeding Anglo-Saxon England (FeedSax): The Bioarchaeology of an Agricultural Revolution, 2017-2022 [data-set]. York: Archaeology Data Service [distributor] https://doi.org/10.5284/1057492
Persicaria mitis	SFH	Archaeological	FeedSax sites, England	McKerracher M, Bogaard A, Bronk Ramsey C, Charles M, Forster E, Hamerow H, Hodgson J, Holmes M, Neil S, Roushannafas T, Stroud E, Thomas R, (2023) Digital Archive for Feeding Anglo-Saxon England (FeedSax): The Bioarchaeology of an Agricultural Revolution, 2017-2022 [data-set]. York: Archaeology Data Service [distributor] https://doi.org/10.5284/1057492
Phleum	SFH	Archaeological	FeedSax sites, England	McKerracher M, Bogaard A, Bronk Ramsey C, Charles M, Forster E, Hamerow H, Hodgson J, Holmes M, Neil S, Roushannafas T, Stroud E, Thomas R, (2023) Digital Archive for Feeding Anglo-Saxon England (FeedSax): The Bioarchaeology of an Agricultural Revolution, 2017-2022 [data-set]. York: Archaeology Data Service [distributor] https://doi.org/10.5284/1057492
Phleum bertolonii	SFH	Archaeological	FeedSax sites, England	McKerracher M, Bogaard A, Bronk Ramsey C, Charles M, Forster E, Hamerow H, Hodgson J, Holmes M, Neil S, Roushannafas T, Stroud E, Thomas R, (2023) Digital Archive for Feeding Anglo-Saxon England (FeedSax): The Bioarchaeology of an Agricultural Revolution, 2017-2022 [data-set]. York: Archaeology Data Service [distributor] https://doi.org/10.5284/1057492
Phleum phleoides	SFH	Archaeological	FeedSax sites, England	McKerracher M, Bogaard A, Bronk Ramsey C, Charles M, Forster E, Hamerow H, Hodgson J, Holmes M, Neil S, Roushannafas T, Stroud E, Thomas R, (2023) Digital Archive for Feeding Anglo-Saxon England (FeedSax): The Bioarchaeology of an Agricultural Revolution, 2017-2022 [data-set]. York: Archaeology Data Service [distributor] https://doi.org/10.5284/1057492
Phleum pratense	SFH	Archaeological	FeedSax sites, England	McKerracher M, Bogaard A, Bronk Ramsey C, Charles M, Forster E, Hamerow H, Hodgson J, Holmes M, Neil S, Roushannafas T, Stroud E, Thomas R, (2023) Digital Archive for Feeding Anglo-Saxon England (FeedSax): The Bioarchaeology of an Agricultural Revolution, 2017-2022 [data-set]. York: Archaeology Data Service [distributor] https://doi.org/10.5284/1057492
Plantago	SFH	Archaeological	FeedSax sites, England	McKerracher M, Bogaard A, Bronk Ramsey C, Charles M, Forster E, Hamerow H, Hodgson J, Holmes M, Neil S, Roushannafas T, Stroud E, Thomas R, (2023) Digital Archive for Feeding Anglo-Saxon England (FeedSax): The Bioarchaeology of an Agricultural Revolution, 2017-2022 [data-set]. York: Archaeology Data Service [distributor] https://doi.org/10.5284/1057492
Plantago lanceolata	SFH	Archaeological	FeedSax sites, England	McKerracher M, Bogaard A, Bronk Ramsey C, Charles M, Forster E, Hamerow H, Hodgson J, Holmes M, Neil S, Roushannafas T, Stroud E, Thomas R, (2023) Digital Archive for Feeding Anglo-Saxon England (FeedSax): The Bioarchaeology of an Agricultural Revolution, 2017-2022 [data-set]. York: Archaeology Data Service [distributor] https://doi.org/10.5284/1057492
Plantago major	SFH	Archaeological	FeedSax sites, England	McKerracher M, Bogaard A, Bronk Ramsey C, Charles M, Forster E, Hamerow H, Hodgson J, Holmes M, Neil S, Roushannafas T, Stroud E, Thomas R, (2023) Digital Archive for Feeding Anglo-Saxon England (FeedSax): The Bioarchaeology of an Agricultural Revolution, 2017-2022 [data-set]. York: Archaeology Data Service [distributor] https://doi.org/10.5284/1057492
Plantago maritima	SFH	Archaeological	FeedSax sites, England	McKerracher M, Bogaard A, Bronk Ramsey C, Charles M, Forster E, Hamerow H, Hodgson J, Holmes M, Neil S, Roushannafas T, Stroud E, Thomas R, (2023) Digital Archive for Feeding Anglo-Saxon England (FeedSax): The Bioarchaeology of an Agricultural Revolution, 2017-2022 [data-set]. York: Archaeology Data Service [distributor] https://doi.org/10.5284/1057492
Plantago media	SFH	Archaeological	FeedSax sites, England	McKerracher M, Bogaard A, Bronk Ramsey C, Charles M, Forster E, Hamerow H, Hodgson J, Holmes M, Neil S, Roushannafas T, Stroud E, Thomas R, (2023) Digital Archive for Feeding Anglo-Saxon England (FeedSax): The Bioarchaeology of an Agricultural Revolution, 2017-2022 [data-set]. York: Archaeology Data Service [distributor] https://doi.org/10.5284/1057492
Poa	SFH	Archaeological	FeedSax sites, England	McKerracher M, Bogaard A, Bronk Ramsey C, Charles M, Forster E, Hamerow H, Hodgson J, Holmes M, Neil S, Roushannafas T, Stroud E, Thomas R, (2023) Digital Archive for Feeding Anglo-Saxon England (FeedSax): The Bioarchaeology of an Agricultural Revolution, 2017-2022 [data-set]. York: Archaeology Data Service [distributor] https://doi.org/10.5284/1057492
Poa annua	SFH	Archaeological	FeedSax sites, England	McKerracher M, Bogaard A, Bronk Ramsey C, Charles M, Forster E, Hamerow H, Hodgson J, Holmes M, Neil S, Roushannafas T, Stroud E, Thomas R, (2023) Digital Archive for Feeding Anglo-Saxon England (FeedSax): The Bioarchaeology of an Agricultural Revolution, 2017-2022 [data-set]. York: Archaeology Data Service [distributor] https://doi.org/10.5284/1057492
Poa pratensis	SFH	Archaeological	FeedSax sites, England	McKerracher M, Bogaard A, Bronk Ramsey C, Charles M, Forster E, Hamerow H, Hodgson J, Holmes M, Neil S, Roushannafas T, Stroud E, Thomas R, (2023) Digital Archive for Feeding Anglo-Saxon England (FeedSax): The Bioarchaeology of an Agricultural Revolution, 2017-2022 [data-set]. York: Archaeology Data Service [distributor] https://doi.org/10.5284/1057492
Poa trivialis	SFH	Archaeological	FeedSax sites, England	McKerracher M, Bogaard A, Bronk Ramsey C, Charles M, Forster E, Hamerow H, Hodgson J, Holmes M, Neil S, Roushannafas T, Stroud E, Thomas R, (2023) Digital Archive for Feeding Anglo-Saxon England (FeedSax): The Bioarchaeology of an Agricultural Revolution, 2017-2022 [data-set]. York: Archaeology Data Service [distributor] https://doi.org/10.5284/1057492
Poaceae	SFH/BFH	Archaeological	FeedSax sites, England	McKerracher M, Bogaard A, Bronk Ramsey C, Charles M, Forster E, Hamerow H, Hodgson J, Holmes M, Neil S, Roushannafas T, Stroud E, Thomas R, (2023) Digital Archive for Feeding Anglo-Saxon England (FeedSax): The Bioarchaeology of an Agricultural Revolution, 2017-2022 [data-set]. York: Archaeology Data Service [distributor] https://doi.org/10.5284/1057492
Polygonum	SFH	Archaeological	FeedSax sites, England	McKerracher M, Bogaard A, Bronk Ramsey C, Charles M, Forster E, Hamerow H, Hodgson J, Holmes M, Neil S, Roushannafas T, Stroud E, Thomas R, (2023) Digital Archive for Feeding Anglo-Saxon England (FeedSax): The Bioarchaeology of an Agricultural Revolution, 2017-2022 [data-set]. York: Archaeology Data Service [distributor] https://doi.org/10.5284/1057492
Polygonum arenastrum	SFH	Archaeological	FeedSax sites, England	McKerracher M, Bogaard A, Bronk Ramsey C, Charles M, Forster E, Hamerow H, Hodgson J, Holmes M, Neil S, Roushannafas T, Stroud E, Thomas R, (2023) Digital Archive for Feeding Anglo-Saxon England (FeedSax): The Bioarchaeology of an Agricultural Revolution, 2017-2022 [data-set]. York: Archaeology Data Service [distributor] https://doi.org/10.5284/1057492
Polygonum aviculare	SFH	Archaeological	FeedSax sites, England	McKerracher M, Bogaard A, Bronk Ramsey C, Charles M, Forster E, Hamerow H, Hodgson J, Holmes M, Neil S, Roushannafas T, Stroud E, Thomas R, (2023) Digital Archive for Feeding Anglo-Saxon England (FeedSax): The Bioarchaeology of an Agricultural Revolution, 2017-2022 [data-set]. York: Archaeology Data Service [distributor] https://doi.org/10.5284/1057492
Portulaca oleracea	SFH	Archaeological	FeedSax sites, England	McKerracher M, Bogaard A, Bronk Ramsey C, Charles M, Forster E, Hamerow H, Hodgson J, Holmes M, Neil S, Roushannafas T, Stroud E, Thomas R, (2023) Digital Archive for Feeding Anglo-Saxon England (FeedSax): The Bioarchaeology of an Agricultural Revolution, 2017-2022 [data-set]. York: Archaeology Data Service [distributor] https://doi.org/10.5284/1057492
Potentilla erecta	SFH	Archaeological	FeedSax sites, England	McKerracher M, Bogaard A, Bronk Ramsey C, Charles M, Forster E, Hamerow H, Hodgson J, Holmes M, Neil S, Roushannafas T, Stroud E, Thomas R, (2023) Digital Archive for Feeding Anglo-Saxon England (FeedSax): The Bioarchaeology of an Agricultural Revolution, 2017-2022 [data-set]. York: Archaeology Data Service [distributor] https://doi.org/10.5284/1057492
Prunella vulgaris	SFH	Archaeological	FeedSax sites, England	McKerracher M, Bogaard A, Bronk Ramsey C, Charles M, Forster E, Hamerow H, Hodgson J, Holmes M, Neil S, Roushannafas T, Stroud E, Thomas R, (2023) Digital Archive for Feeding Anglo-Saxon England (FeedSax): The Bioarchaeology of an Agricultural Revolution, 2017-2022 [data-set]. York: Archaeology Data Service [distributor] https://doi.org/10.5284/1057492
Ranunculus arvensis	BFH	Archaeological	FeedSax sites, England	McKerracher M, Bogaard A, Bronk Ramsey C, Charles M, Forster E, Hamerow H, Hodgson J, Holmes M, Neil S, Roushannafas T, Stroud E, Thomas R, (2023) Digital Archive for Feeding Anglo-Saxon England (FeedSax): The Bioarchaeology of an Agricultural Revolution, 2017-2022 [data-set]. York: Archaeology Data Service [distributor] https://doi.org/10.5284/1057492
Ranunculus flammula	SFH	Archaeological	FeedSax sites, England	McKerracher M, Bogaard A, Bronk Ramsey C, Charles M, Forster E, Hamerow H, Hodgson J, Holmes M, Neil S, Roushannafas T, Stroud E, Thomas R, (2023) Digital Archive for Feeding Anglo-Saxon England (FeedSax): The Bioarchaeology of an Agricultural Revolution, 2017-2022 [data-set]. York: Archaeology Data Service [distributor] https://doi.org/10.5284/1057492
Ranunculus parviflorus	BFH	Archaeological	FeedSax sites, England	McKerracher M, Bogaard A, Bronk Ramsey C, Charles M, Forster E, Hamerow H, Hodgson J, Holmes M, Neil S, Roushannafas T, Stroud E, Thomas R, (2023) Digital Archive for Feeding Anglo-Saxon England (FeedSax): The Bioarchaeology of an Agricultural Revolution, 2017-2022 [data-set]. York: Archaeology Data Service [distributor] https://doi.org/10.5284/1057492
Ranunculus subg. ranunculus	BFH	Archaeological	FeedSax sites, England	McKerracher M, Bogaard A, Bronk Ramsey C, Charles M, Forster E, Hamerow H, Hodgson J, Holmes M, Neil S, Roushannafas T, Stroud E, Thomas R, (2023) Digital Archive for Feeding Anglo-Saxon England (FeedSax): The Bioarchaeology of an Agricultural Revolution, 2017-2022 [data-set]. York: Archaeology Data Service [distributor] https://doi.org/10.5284/1057492
Raphanus	BHH	Archaeological	FeedSax sites, England	McKerracher M, Bogaard A, Bronk Ramsey C, Charles M, Forster E, Hamerow H, Hodgson J, Holmes M, Neil S, Roushannafas T, Stroud E, Thomas R, (2023) Digital Archive for Feeding Anglo-Saxon England (FeedSax): The Bioarchaeology of an Agricultural Revolution, 2017-2022 [data-set]. York: Archaeology Data Service [distributor] https://doi.org/10.5284/1057492
Raphanus raphanistrum	BHH	Archaeological	FeedSax sites, England	McKerracher M, Bogaard A, Bronk Ramsey C, Charles M, Forster E, Hamerow H, Hodgson J, Holmes M, Neil S, Roushannafas T, Stroud E, Thomas R, (2023) Digital Archive for Feeding Anglo-Saxon England (FeedSax): The Bioarchaeology of an Agricultural Revolution, 2017-2022 [data-set]. York: Archaeology Data Service [distributor] https://doi.org/10.5284/1057492
Raphanus raphanistrum ssp. raphanistrum	BHH	Archaeological	FeedSax sites, England	McKerracher M, Bogaard A, Bronk Ramsey C, Charles M, Forster E, Hamerow H, Hodgson J, Holmes M, Neil S, Roushannafas T, Stroud E, Thomas R, (2023) Digital Archive for Feeding Anglo-Saxon England (FeedSax): The Bioarchaeology of an Agricultural Revolution, 2017-2022 [data-set]. York: Archaeology Data Service [distributor] https://doi.org/10.5284/1057492
Rumex	SFH	Archaeological	FeedSax sites, England	McKerracher M, Bogaard A, Bronk Ramsey C, Charles M, Forster E, Hamerow H, Hodgson J, Holmes M, Neil S, Roushannafas T, Stroud E, Thomas R, (2023) Digital Archive for Feeding Anglo-Saxon England (FeedSax): The Bioarchaeology of an Agricultural Revolution, 2017-2022 [data-set]. York: Archaeology Data Service [distributor] https://doi.org/10.5284/1057492
Rumex acetosa	SFH	Archaeological	FeedSax sites, England	McKerracher M, Bogaard A, Bronk Ramsey C, Charles M, Forster E, Hamerow H, Hodgson J, Holmes M, Neil S, Roushannafas T, Stroud E, Thomas R, (2023) Digital Archive for Feeding Anglo-Saxon England (FeedSax): The Bioarchaeology of an Agricultural Revolution, 2017-2022 [data-set]. York: Archaeology Data Service [distributor] https://doi.org/10.5284/1057492
Rumex acetosa ssp. acetosa	SFH	Archaeological	FeedSax sites, England	McKerracher M, Bogaard A, Bronk Ramsey C, Charles M, Forster E, Hamerow H, Hodgson J, Holmes M, Neil S, Roushannafas T, Stroud E, Thomas R, (2023) Digital Archive for Feeding Anglo-Saxon England (FeedSax): The Bioarchaeology of an Agricultural Revolution, 2017-2022 [data-set]. York: Archaeology Data Service [distributor] https://doi.org/10.5284/1057492
Rumex acetosella	SFH	Archaeological	FeedSax sites, England	McKerracher M, Bogaard A, Bronk Ramsey C, Charles M, Forster E, Hamerow H, Hodgson J, Holmes M, Neil S, Roushannafas T, Stroud E, Thomas R, (2023) Digital Archive for Feeding Anglo-Saxon England (FeedSax): The Bioarchaeology of an Agricultural Revolution, 2017-2022 [data-set]. York: Archaeology Data Service [distributor] https://doi.org/10.5284/1057492
Rumex acetosella ssp. pyrenaicus	SFH	Archaeological	FeedSax sites, England	McKerracher M, Bogaard A, Bronk Ramsey C, Charles M, Forster E, Hamerow H, Hodgson J, Holmes M, Neil S, Roushannafas T, Stroud E, Thomas R, (2023) Digital Archive for Feeding Anglo-Saxon England (FeedSax): The Bioarchaeology of an Agricultural Revolution, 2017-2022 [data-set]. York: Archaeology Data Service [distributor] https://doi.org/10.5284/1057492
Rumex conglomeratus	SFH	Archaeological	FeedSax sites, England	McKerracher M, Bogaard A, Bronk Ramsey C, Charles M, Forster E, Hamerow H, Hodgson J, Holmes M, Neil S, Roushannafas T, Stroud E, Thomas R, (2023) Digital Archive for Feeding Anglo-Saxon England (FeedSax): The Bioarchaeology of an Agricultural Revolution, 2017-2022 [data-set]. York: Archaeology Data Service [distributor] https://doi.org/10.5284/1057492
Rumex crispus	SFH	Archaeological	FeedSax sites, England	McKerracher M, Bogaard A, Bronk Ramsey C, Charles M, Forster E, Hamerow H, Hodgson J, Holmes M, Neil S, Roushannafas T, Stroud E, Thomas R, (2023) Digital Archive for Feeding Anglo-Saxon England (FeedSax): The Bioarchaeology of an Agricultural Revolution, 2017-2022 [data-set]. York: Archaeology Data Service [distributor] https://doi.org/10.5284/1057492
Rumex hydropathalum	SFH	Archaeological	FeedSax sites, England	McKerracher M, Bogaard A, Bronk Ramsey C, Charles M, Forster E, Hamerow H, Hodgson J, Holmes M, Neil S, Roushannafas T, Stroud E, Thomas R, (2023) Digital Archive for Feeding Anglo-Saxon England (FeedSax): The Bioarchaeology of an Agricultural Revolution, 2017-2022 [data-set]. York: Archaeology Data Service [distributor] https://doi.org/10.5284/1057492
Rumex maritimus	SFH	Archaeological	FeedSax sites, England	McKerracher M, Bogaard A, Bronk Ramsey C, Charles M, Forster E, Hamerow H, Hodgson J, Holmes M, Neil S, Roushannafas T, Stroud E, Thomas R, (2023) Digital Archive for Feeding Anglo-Saxon England (FeedSax): The Bioarchaeology of an Agricultural Revolution, 2017-2022 [data-set]. York: Archaeology Data Service [distributor] https://doi.org/10.5284/1057492
Rumex obtusifolius	SFH	Archaeological	FeedSax sites, England	McKerracher M, Bogaard A, Bronk Ramsey C, Charles M, Forster E, Hamerow H, Hodgson J, Holmes M, Neil S, Roushannafas T, Stroud E, Thomas R, (2023) Digital Archive for Feeding Anglo-Saxon England (FeedSax): The Bioarchaeology of an Agricultural Revolution, 2017-2022 [data-set]. York: Archaeology Data Service [distributor] https://doi.org/10.5284/1057492
Rumex palustris	SFH	Archaeological	FeedSax sites, England	McKerracher M, Bogaard A, Bronk Ramsey C, Charles M, Forster E, Hamerow H, Hodgson J, Holmes M, Neil S, Roushannafas T, Stroud E, Thomas R, (2023) Digital Archive for Feeding Anglo-Saxon England (FeedSax): The Bioarchaeology of an Agricultural Revolution, 2017-2022 [data-set]. York: Archaeology Data Service [distributor] https://doi.org/10.5284/1057492
Rumex sanguineus	SFH	Archaeological	FeedSax sites, England	McKerracher M, Bogaard A, Bronk Ramsey C, Charles M, Forster E, Hamerow H, Hodgson J, Holmes M, Neil S, Roushannafas T, Stroud E, Thomas R, (2023) Digital Archive for Feeding Anglo-Saxon England (FeedSax): The Bioarchaeology of an Agricultural Revolution, 2017-2022 [data-set]. York: Archaeology Data Service [distributor] https://doi.org/10.5284/1057492
Scandix pecten-veneris	SHH	Archaeological	FeedSax sites, England	McKerracher M, Bogaard A, Bronk Ramsey C, Charles M, Forster E, Hamerow H, Hodgson J, Holmes M, Neil S, Roushannafas T, Stroud E, Thomas R, (2023) Digital Archive for Feeding Anglo-Saxon England (FeedSax): The Bioarchaeology of an Agricultural Revolution, 2017-2022 [data-set]. York: Archaeology Data Service [distributor] https://doi.org/10.5284/1057492
Sherardia arvensis	SFH	Archaeological	FeedSax sites, England	McKerracher M, Bogaard A, Bronk Ramsey C, Charles M, Forster E, Hamerow H, Hodgson J, Holmes M, Neil S, Roushannafas T, Stroud E, Thomas R, (2023) Digital Archive for Feeding Anglo-Saxon England (FeedSax): The Bioarchaeology of an Agricultural Revolution, 2017-2022 [data-set]. York: Archaeology Data Service [distributor] https://doi.org/10.5284/1057492
Silene	SHH	Archaeological	FeedSax sites, England	McKerracher M, Bogaard A, Bronk Ramsey C, Charles M, Forster E, Hamerow H, Hodgson J, Holmes M, Neil S, Roushannafas T, Stroud E, Thomas R, (2023) Digital Archive for Feeding Anglo-Saxon England (FeedSax): The Bioarchaeology of an Agricultural Revolution, 2017-2022 [data-set]. York: Archaeology Data Service [distributor] https://doi.org/10.5284/1057492
Silene dioica	SHH	Archaeological	FeedSax sites, England	McKerracher M, Bogaard A, Bronk Ramsey C, Charles M, Forster E, Hamerow H, Hodgson J, Holmes M, Neil S, Roushannafas T, Stroud E, Thomas R, (2023) Digital Archive for Feeding Anglo-Saxon England (FeedSax): The Bioarchaeology of an Agricultural Revolution, 2017-2022 [data-set]. York: Archaeology Data Service [distributor] https://doi.org/10.5284/1057492
Silene flos-cuculi	SHH	Archaeological	FeedSax sites, England	McKerracher M, Bogaard A, Bronk Ramsey C, Charles M, Forster E, Hamerow H, Hodgson J, Holmes M, Neil S, Roushannafas T, Stroud E, Thomas R, (2023) Digital Archive for Feeding Anglo-Saxon England (FeedSax): The Bioarchaeology of an Agricultural Revolution, 2017-2022 [data-set]. York: Archaeology Data Service [distributor] https://doi.org/10.5284/1057492
Silene gallica	SHH	Archaeological	FeedSax sites, England	McKerracher M, Bogaard A, Bronk Ramsey C, Charles M, Forster E, Hamerow H, Hodgson J, Holmes M, Neil S, Roushannafas T, Stroud E, Thomas R, (2023) Digital Archive for Feeding Anglo-Saxon England (FeedSax): The Bioarchaeology of an Agricultural Revolution, 2017-2022 [data-set]. York: Archaeology Data Service [distributor] https://doi.org/10.5284/1057492
Silene latifolia	SHH	Archaeological	FeedSax sites, England	McKerracher M, Bogaard A, Bronk Ramsey C, Charles M, Forster E, Hamerow H, Hodgson J, Holmes M, Neil S, Roushannafas T, Stroud E, Thomas R, (2023) Digital Archive for Feeding Anglo-Saxon England (FeedSax): The Bioarchaeology of an Agricultural Revolution, 2017-2022 [data-set]. York: Archaeology Data Service [distributor] https://doi.org/10.5284/1057492
Silene latifolia ssp. alba	SHH	Archaeological	FeedSax sites, England	McKerracher M, Bogaard A, Bronk Ramsey C, Charles M, Forster E, Hamerow H, Hodgson J, Holmes M, Neil S, Roushannafas T, Stroud E, Thomas R, (2023) Digital Archive for Feeding Anglo-Saxon England (FeedSax): The Bioarchaeology of an Agricultural Revolution, 2017-2022 [data-set]. York: Archaeology Data Service [distributor] https://doi.org/10.5284/1057492
Silene noctiflora	SHH	Archaeological	FeedSax sites, England	McKerracher M, Bogaard A, Bronk Ramsey C, Charles M, Forster E, Hamerow H, Hodgson J, Holmes M, Neil S, Roushannafas T, Stroud E, Thomas R, (2023) Digital Archive for Feeding Anglo-Saxon England (FeedSax): The Bioarchaeology of an Agricultural Revolution, 2017-2022 [data-set]. York: Archaeology Data Service [distributor] https://doi.org/10.5284/1057492
Silene nutans	SHH	Archaeological	FeedSax sites, England	McKerracher M, Bogaard A, Bronk Ramsey C, Charles M, Forster E, Hamerow H, Hodgson J, Holmes M, Neil S, Roushannafas T, Stroud E, Thomas R, (2023) Digital Archive for Feeding Anglo-Saxon England (FeedSax): The Bioarchaeology of an Agricultural Revolution, 2017-2022 [data-set]. York: Archaeology Data Service [distributor] https://doi.org/10.5284/1057492
Silene vulgaris	SHH	Archaeological	FeedSax sites, England	McKerracher M, Bogaard A, Bronk Ramsey C, Charles M, Forster E, Hamerow H, Hodgson J, Holmes M, Neil S, Roushannafas T, Stroud E, Thomas R, (2023) Digital Archive for Feeding Anglo-Saxon England (FeedSax): The Bioarchaeology of an Agricultural Revolution, 2017-2022 [data-set]. York: Archaeology Data Service [distributor] https://doi.org/10.5284/1057492
Silene vulgaris ssp. vulgaris	SHH	Archaeological	FeedSax sites, England	McKerracher M, Bogaard A, Bronk Ramsey C, Charles M, Forster E, Hamerow H, Hodgson J, Holmes M, Neil S, Roushannafas T, Stroud E, Thomas R, (2023) Digital Archive for Feeding Anglo-Saxon England (FeedSax): The Bioarchaeology of an Agricultural Revolution, 2017-2022 [data-set]. York: Archaeology Data Service [distributor] https://doi.org/10.5284/1057492
Sinapis	SFH	Archaeological	FeedSax sites, England	McKerracher M, Bogaard A, Bronk Ramsey C, Charles M, Forster E, Hamerow H, Hodgson J, Holmes M, Neil S, Roushannafas T, Stroud E, Thomas R, (2023) Digital Archive for Feeding Anglo-Saxon England (FeedSax): The Bioarchaeology of an Agricultural Revolution, 2017-2022 [data-set]. York: Archaeology Data Service [distributor] https://doi.org/10.5284/1057492
Sinapis alba	SFH	Archaeological	FeedSax sites, England	McKerracher M, Bogaard A, Bronk Ramsey C, Charles M, Forster E, Hamerow H, Hodgson J, Holmes M, Neil S, Roushannafas T, Stroud E, Thomas R, (2023) Digital Archive for Feeding Anglo-Saxon England (FeedSax): The Bioarchaeology of an Agricultural Revolution, 2017-2022 [data-set]. York: Archaeology Data Service [distributor] https://doi.org/10.5284/1057492
Sinapis arvensis	SFH	Archaeological	FeedSax sites, England	McKerracher M, Bogaard A, Bronk Ramsey C, Charles M, Forster E, Hamerow H, Hodgson J, Holmes M, Neil S, Roushannafas T, Stroud E, Thomas R, (2023) Digital Archive for Feeding Anglo-Saxon England (FeedSax): The Bioarchaeology of an Agricultural Revolution, 2017-2022 [data-set]. York: Archaeology Data Service [distributor] https://doi.org/10.5284/1057492
Sonchus asper	SFL	Archaeological	FeedSax sites, England	McKerracher M, Bogaard A, Bronk Ramsey C, Charles M, Forster E, Hamerow H, Hodgson J, Holmes M, Neil S, Roushannafas T, Stroud E, Thomas R, (2023) Digital Archive for Feeding Anglo-Saxon England (FeedSax): The Bioarchaeology of an Agricultural Revolution, 2017-2022 [data-set]. York: Archaeology Data Service [distributor] https://doi.org/10.5284/1057492
Spergula arvensis	SFH	Archaeological	FeedSax sites, England	McKerracher M, Bogaard A, Bronk Ramsey C, Charles M, Forster E, Hamerow H, Hodgson J, Holmes M, Neil S, Roushannafas T, Stroud E, Thomas R, (2023) Digital Archive for Feeding Anglo-Saxon England (FeedSax): The Bioarchaeology of an Agricultural Revolution, 2017-2022 [data-set]. York: Archaeology Data Service [distributor] https://doi.org/10.5284/1057492
Stellaria media	SFH	Archaeological	FeedSax sites, England	McKerracher M, Bogaard A, Bronk Ramsey C, Charles M, Forster E, Hamerow H, Hodgson J, Holmes M, Neil S, Roushannafas T, Stroud E, Thomas R, (2023) Digital Archive for Feeding Anglo-Saxon England (FeedSax): The Bioarchaeology of an Agricultural Revolution, 2017-2022 [data-set]. York: Archaeology Data Service [distributor] https://doi.org/10.5284/1057492
Suaeda maritima	SHH	Archaeological	FeedSax sites, England	McKerracher M, Bogaard A, Bronk Ramsey C, Charles M, Forster E, Hamerow H, Hodgson J, Holmes M, Neil S, Roushannafas T, Stroud E, Thomas R, (2023) Digital Archive for Feeding Anglo-Saxon England (FeedSax): The Bioarchaeology of an Agricultural Revolution, 2017-2022 [data-set]. York: Archaeology Data Service [distributor] https://doi.org/10.5284/1057492
Teucrium	SFH	Archaeological	FeedSax sites, England	McKerracher M, Bogaard A, Bronk Ramsey C, Charles M, Forster E, Hamerow H, Hodgson J, Holmes M, Neil S, Roushannafas T, Stroud E, Thomas R, (2023) Digital Archive for Feeding Anglo-Saxon England (FeedSax): The Bioarchaeology of an Agricultural Revolution, 2017-2022 [data-set]. York: Archaeology Data Service [distributor] https://doi.org/10.5284/1057492
Teucrium scorodonia	SFH	Archaeological	FeedSax sites, England	McKerracher M, Bogaard A, Bronk Ramsey C, Charles M, Forster E, Hamerow H, Hodgson J, Holmes M, Neil S, Roushannafas T, Stroud E, Thomas R, (2023) Digital Archive for Feeding Anglo-Saxon England (FeedSax): The Bioarchaeology of an Agricultural Revolution, 2017-2022 [data-set]. York: Archaeology Data Service [distributor] https://doi.org/10.5284/1057492
Torilis	BFH	Archaeological	FeedSax sites, England	McKerracher M, Bogaard A, Bronk Ramsey C, Charles M, Forster E, Hamerow H, Hodgson J, Holmes M, Neil S, Roushannafas T, Stroud E, Thomas R, (2023) Digital Archive for Feeding Anglo-Saxon England (FeedSax): The Bioarchaeology of an Agricultural Revolution, 2017-2022 [data-set]. York: Archaeology Data Service [distributor] https://doi.org/10.5284/1057492
Torilis arvensis	BFH	Archaeological	FeedSax sites, England	McKerracher M, Bogaard A, Bronk Ramsey C, Charles M, Forster E, Hamerow H, Hodgson J, Holmes M, Neil S, Roushannafas T, Stroud E, Thomas R, (2023) Digital Archive for Feeding Anglo-Saxon England (FeedSax): The Bioarchaeology of an Agricultural Revolution, 2017-2022 [data-set]. York: Archaeology Data Service [distributor] https://doi.org/10.5284/1057492
Torilis japonica	BFH	Archaeological	FeedSax sites, England	McKerracher M, Bogaard A, Bronk Ramsey C, Charles M, Forster E, Hamerow H, Hodgson J, Holmes M, Neil S, Roushannafas T, Stroud E, Thomas R, (2023) Digital Archive for Feeding Anglo-Saxon England (FeedSax): The Bioarchaeology of an Agricultural Revolution, 2017-2022 [data-set]. York: Archaeology Data Service [distributor] https://doi.org/10.5284/1057492
Torilis nodosa	BFH	Archaeological	FeedSax sites, England	McKerracher M, Bogaard A, Bronk Ramsey C, Charles M, Forster E, Hamerow H, Hodgson J, Holmes M, Neil S, Roushannafas T, Stroud E, Thomas R, (2023) Digital Archive for Feeding Anglo-Saxon England (FeedSax): The Bioarchaeology of an Agricultural Revolution, 2017-2022 [data-set]. York: Archaeology Data Service [distributor] https://doi.org/10.5284/1057492
Trifolium	SFH	Archaeological	FeedSax sites, England	McKerracher M, Bogaard A, Bronk Ramsey C, Charles M, Forster E, Hamerow H, Hodgson J, Holmes M, Neil S, Roushannafas T, Stroud E, Thomas R, (2023) Digital Archive for Feeding Anglo-Saxon England (FeedSax): The Bioarchaeology of an Agricultural Revolution, 2017-2022 [data-set]. York: Archaeology Data Service [distributor] https://doi.org/10.5284/1057492
Trifolium arvense	SFH	Archaeological	FeedSax sites, England	McKerracher M, Bogaard A, Bronk Ramsey C, Charles M, Forster E, Hamerow H, Hodgson J, Holmes M, Neil S, Roushannafas T, Stroud E, Thomas R, (2023) Digital Archive for Feeding Anglo-Saxon England (FeedSax): The Bioarchaeology of an Agricultural Revolution, 2017-2022 [data-set]. York: Archaeology Data Service [distributor] https://doi.org/10.5284/1057492
Trifolium campestre	SFH	Archaeological	FeedSax sites, England	McKerracher M, Bogaard A, Bronk Ramsey C, Charles M, Forster E, Hamerow H, Hodgson J, Holmes M, Neil S, Roushannafas T, Stroud E, Thomas R, (2023) Digital Archive for Feeding Anglo-Saxon England (FeedSax): The Bioarchaeology of an Agricultural Revolution, 2017-2022 [data-set]. York: Archaeology Data Service [distributor] https://doi.org/10.5284/1057492
Trifolium dubium	SFH	Archaeological	FeedSax sites, England	McKerracher M, Bogaard A, Bronk Ramsey C, Charles M, Forster E, Hamerow H, Hodgson J, Holmes M, Neil S, Roushannafas T, Stroud E, Thomas R, (2023) Digital Archive for Feeding Anglo-Saxon England (FeedSax): The Bioarchaeology of an Agricultural Revolution, 2017-2022 [data-set]. York: Archaeology Data Service [distributor] https://doi.org/10.5284/1057492
Trifolium pratense	SFH	Archaeological	FeedSax sites, England	McKerracher M, Bogaard A, Bronk Ramsey C, Charles M, Forster E, Hamerow H, Hodgson J, Holmes M, Neil S, Roushannafas T, Stroud E, Thomas R, (2023) Digital Archive for Feeding Anglo-Saxon England (FeedSax): The Bioarchaeology of an Agricultural Revolution, 2017-2022 [data-set]. York: Archaeology Data Service [distributor] https://doi.org/10.5284/1057492
Trifolium repens	SFH	Archaeological	FeedSax sites, England	McKerracher M, Bogaard A, Bronk Ramsey C, Charles M, Forster E, Hamerow H, Hodgson J, Holmes M, Neil S, Roushannafas T, Stroud E, Thomas R, (2023) Digital Archive for Feeding Anglo-Saxon England (FeedSax): The Bioarchaeology of an Agricultural Revolution, 2017-2022 [data-set]. York: Archaeology Data Service [distributor] https://doi.org/10.5284/1057492
Tripleurospermum	SFL	Archaeological	FeedSax sites, England	McKerracher M, Bogaard A, Bronk Ramsey C, Charles M, Forster E, Hamerow H, Hodgson J, Holmes M, Neil S, Roushannafas T, Stroud E, Thomas R, (2023) Digital Archive for Feeding Anglo-Saxon England (FeedSax): The Bioarchaeology of an Agricultural Revolution, 2017-2022 [data-set]. York: Archaeology Data Service [distributor] https://doi.org/10.5284/1057492
Tripleurospermum inodorum	SFL	Archaeological	FeedSax sites, England	McKerracher M, Bogaard A, Bronk Ramsey C, Charles M, Forster E, Hamerow H, Hodgson J, Holmes M, Neil S, Roushannafas T, Stroud E, Thomas R, (2023) Digital Archive for Feeding Anglo-Saxon England (FeedSax): The Bioarchaeology of an Agricultural Revolution, 2017-2022 [data-set]. York: Archaeology Data Service [distributor] https://doi.org/10.5284/1057492
Tripleurospermum maritimum	SFL	Archaeological	FeedSax sites, England	McKerracher M, Bogaard A, Bronk Ramsey C, Charles M, Forster E, Hamerow H, Hodgson J, Holmes M, Neil S, Roushannafas T, Stroud E, Thomas R, (2023) Digital Archive for Feeding Anglo-Saxon England (FeedSax): The Bioarchaeology of an Agricultural Revolution, 2017-2022 [data-set]. York: Archaeology Data Service [distributor] https://doi.org/10.5284/1057492
Urtica urens	SFH	Archaeological	FeedSax sites, England	McKerracher M, Bogaard A, Bronk Ramsey C, Charles M, Forster E, Hamerow H, Hodgson J, Holmes M, Neil S, Roushannafas T, Stroud E, Thomas R, (2023) Digital Archive for Feeding Anglo-Saxon England (FeedSax): The Bioarchaeology of an Agricultural Revolution, 2017-2022 [data-set]. York: Archaeology Data Service [distributor] https://doi.org/10.5284/1057492
Valerianella dentata	SFH	Archaeological	FeedSax sites, England	McKerracher M, Bogaard A, Bronk Ramsey C, Charles M, Forster E, Hamerow H, Hodgson J, Holmes M, Neil S, Roushannafas T, Stroud E, Thomas R, (2023) Digital Archive for Feeding Anglo-Saxon England (FeedSax): The Bioarchaeology of an Agricultural Revolution, 2017-2022 [data-set]. York: Archaeology Data Service [distributor] https://doi.org/10.5284/1057492
Veronica arvensis	SFH	Archaeological	FeedSax sites, England	McKerracher M, Bogaard A, Bronk Ramsey C, Charles M, Forster E, Hamerow H, Hodgson J, Holmes M, Neil S, Roushannafas T, Stroud E, Thomas R, (2023) Digital Archive for Feeding Anglo-Saxon England (FeedSax): The Bioarchaeology of an Agricultural Revolution, 2017-2022 [data-set]. York: Archaeology Data Service [distributor] https://doi.org/10.5284/1057492
Vicia	BFH	Archaeological	FeedSax sites, England	McKerracher M, Bogaard A, Bronk Ramsey C, Charles M, Forster E, Hamerow H, Hodgson J, Holmes M, Neil S, Roushannafas T, Stroud E, Thomas R, (2023) Digital Archive for Feeding Anglo-Saxon England (FeedSax): The Bioarchaeology of an Agricultural Revolution, 2017-2022 [data-set]. York: Archaeology Data Service [distributor] https://doi.org/10.5284/1057492
Vicia cracca	BFH	Archaeological	FeedSax sites, England	McKerracher M, Bogaard A, Bronk Ramsey C, Charles M, Forster E, Hamerow H, Hodgson J, Holmes M, Neil S, Roushannafas T, Stroud E, Thomas R, (2023) Digital Archive for Feeding Anglo-Saxon England (FeedSax): The Bioarchaeology of an Agricultural Revolution, 2017-2022 [data-set]. York: Archaeology Data Service [distributor] https://doi.org/10.5284/1057492
Vicia hirsuta	BFH	Archaeological	FeedSax sites, England	McKerracher M, Bogaard A, Bronk Ramsey C, Charles M, Forster E, Hamerow H, Hodgson J, Holmes M, Neil S, Roushannafas T, Stroud E, Thomas R, (2023) Digital Archive for Feeding Anglo-Saxon England (FeedSax): The Bioarchaeology of an Agricultural Revolution, 2017-2022 [data-set]. York: Archaeology Data Service [distributor] https://doi.org/10.5284/1057492
Vicia sepium	BFH	Archaeological	FeedSax sites, England	McKerracher M, Bogaard A, Bronk Ramsey C, Charles M, Forster E, Hamerow H, Hodgson J, Holmes M, Neil S, Roushannafas T, Stroud E, Thomas R, (2023) Digital Archive for Feeding Anglo-Saxon England (FeedSax): The Bioarchaeology of an Agricultural Revolution, 2017-2022 [data-set]. York: Archaeology Data Service [distributor] https://doi.org/10.5284/1057492
Vicia tetrasperma	BFH	Archaeological	FeedSax sites, England	McKerracher M, Bogaard A, Bronk Ramsey C, Charles M, Forster E, Hamerow H, Hodgson J, Holmes M, Neil S, Roushannafas T, Stroud E, Thomas R, (2023) Digital Archive for Feeding Anglo-Saxon England (FeedSax): The Bioarchaeology of an Agricultural Revolution, 2017-2022 [data-set]. York: Archaeology Data Service [distributor] https://doi.org/10.5284/1057492
Adonis	BFH	Archaeological	Feudvar, Serbia	Reed, K. (2016) Archaeobotanical analysis of Bronze Age Feudvar. In: Kroll, H. and Reed, Kelly, (eds.) Die Archäobotanik Feudvar III. Würzburger University Press, pp. 197-297. ISBN 9783958260320
Agrimona	BHH	Archaeological	Feudvar, Serbia	Reed, K. (2016) Archaeobotanical analysis of Bronze Age Feudvar. In: Kroll, H. and Reed, Kelly, (eds.) Die Archäobotanik Feudvar III. Würzburger University Press, pp. 197-297. ISBN 9783958260320
Agrostemma githago	BFH	Archaeological	Feudvar, Serbia	Reed, K. (2016) Archaeobotanical analysis of Bronze Age Feudvar. In: Kroll, H. and Reed, Kelly, (eds.) Die Archäobotanik Feudvar III. Würzburger University Press, pp. 197-297. ISBN 9783958260320
Ajuga chamaepitys	BFH	Archaeological	Feudvar, Serbia	Reed, K. (2016) Archaeobotanical analysis of Bronze Age Feudvar. In: Kroll, H. and Reed, Kelly, (eds.) Die Archäobotanik Feudvar III. Würzburger University Press, pp. 197-297. ISBN 9783958260320
Allium	BHH	Archaeological	Feudvar, Serbia	Reed, K. (2016) Archaeobotanical analysis of Bronze Age Feudvar. In: Kroll, H. and Reed, Kelly, (eds.) Die Archäobotanik Feudvar III. Würzburger University Press, pp. 197-297. ISBN 9783958260320
Althaea officinalis	BFH	Archaeological	Feudvar, Serbia	Reed, K. (2016) Archaeobotanical analysis of Bronze Age Feudvar. In: Kroll, H. and Reed, Kelly, (eds.) Die Archäobotanik Feudvar III. Würzburger University Press, pp. 197-297. ISBN 9783958260320
Anagallis arvensis	SHH	Archaeological	Feudvar, Serbia	Reed, K. (2016) Archaeobotanical analysis of Bronze Age Feudvar. In: Kroll, H. and Reed, Kelly, (eds.) Die Archäobotanik Feudvar III. Würzburger University Press, pp. 197-297. ISBN 9783958260320
Anethum	BFH	Archaeological	Feudvar, Serbia	Reed, K. (2016) Archaeobotanical analysis of Bronze Age Feudvar. In: Kroll, H. and Reed, Kelly, (eds.) Die Archäobotanik Feudvar III. Würzburger University Press, pp. 197-297. ISBN 9783958260320
Anthemis	SFH	Archaeological	Feudvar, Serbia	Reed, K. (2016) Archaeobotanical analysis of Bronze Age Feudvar. In: Kroll, H. and Reed, Kelly, (eds.) Die Archäobotanik Feudvar III. Würzburger University Press, pp. 197-297. ISBN 9783958260320
Aphanes	SFH	Archaeological	Feudvar, Serbia	Reed, K. (2016) Archaeobotanical analysis of Bronze Age Feudvar. In: Kroll, H. and Reed, Kelly, (eds.) Die Archäobotanik Feudvar III. Würzburger University Press, pp. 197-297. ISBN 9783958260320
Asperula arvensis	SFH	Archaeological	Feudvar, Serbia	Reed, K. (2016) Archaeobotanical analysis of Bronze Age Feudvar. In: Kroll, H. and Reed, Kelly, (eds.) Die Archäobotanik Feudvar III. Würzburger University Press, pp. 197-297. ISBN 9783958260320
Atriplex hastata	SFH	Archaeological	Feudvar, Serbia	Reed, K. (2016) Archaeobotanical analysis of Bronze Age Feudvar. In: Kroll, H. and Reed, Kelly, (eds.) Die Archäobotanik Feudvar III. Würzburger University Press, pp. 197-297. ISBN 9783958260320
Atriplex patula	SFH	Archaeological	Feudvar, Serbia	Reed, K. (2016) Archaeobotanical analysis of Bronze Age Feudvar. In: Kroll, H. and Reed, Kelly, (eds.) Die Archäobotanik Feudvar III. Würzburger University Press, pp. 197-297. ISBN 9783958260320
Avena	BFH	Archaeological	Feudvar, Serbia	Reed, K. (2016) Archaeobotanical analysis of Bronze Age Feudvar. In: Kroll, H. and Reed, Kelly, (eds.) Die Archäobotanik Feudvar III. Würzburger University Press, pp. 197-297. ISBN 9783958260320
Barbarea	SHH	Archaeological	Feudvar, Serbia	Reed, K. (2016) Archaeobotanical analysis of Bronze Age Feudvar. In: Kroll, H. and Reed, Kelly, (eds.) Die Archäobotanik Feudvar III. Würzburger University Press, pp. 197-297. ISBN 9783958260320
Bromus arvensis	BFH	Archaeological	Feudvar, Serbia	Reed, K. (2016) Archaeobotanical analysis of Bronze Age Feudvar. In: Kroll, H. and Reed, Kelly, (eds.) Die Archäobotanik Feudvar III. Würzburger University Press, pp. 197-297. ISBN 9783958260320
Bromus mollis-type	BFH	Archaeological	Feudvar, Serbia	Reed, K. (2016) Archaeobotanical analysis of Bronze Age Feudvar. In: Kroll, H. and Reed, Kelly, (eds.) Die Archäobotanik Feudvar III. Würzburger University Press, pp. 197-297. ISBN 9783958260320
Bromus secalinus	BFH	Archaeological	Feudvar, Serbia	Reed, K. (2016) Archaeobotanical analysis of Bronze Age Feudvar. In: Kroll, H. and Reed, Kelly, (eds.) Die Archäobotanik Feudvar III. Würzburger University Press, pp. 197-297. ISBN 9783958260320
Bupleurum rotundifolium	BHH	Archaeological	Feudvar, Serbia	Reed, K. (2016) Archaeobotanical analysis of Bronze Age Feudvar. In: Kroll, H. and Reed, Kelly, (eds.) Die Archäobotanik Feudvar III. Würzburger University Press, pp. 197-297. ISBN 9783958260320
Carduus	BFH	Archaeological	Feudvar, Serbia	Reed, K. (2016) Archaeobotanical analysis of Bronze Age Feudvar. In: Kroll, H. and Reed, Kelly, (eds.) Die Archäobotanik Feudvar III. Würzburger University Press, pp. 197-297. ISBN 9783958260320
Carex vulpina	SFH	Archaeological	Feudvar, Serbia	Reed, K. (2016) Archaeobotanical analysis of Bronze Age Feudvar. In: Kroll, H. and Reed, Kelly, (eds.) Die Archäobotanik Feudvar III. Würzburger University Press, pp. 197-297. ISBN 9783958260320
Carex, sect. Eucarex	BFH	Archaeological	Feudvar, Serbia	Reed, K. (2016) Archaeobotanical analysis of Bronze Age Feudvar. In: Kroll, H. and Reed, Kelly, (eds.) Die Archäobotanik Feudvar III. Würzburger University Press, pp. 197-297. ISBN 9783958260320
Carex, sect. Vignea	SFH	Archaeological	Feudvar, Serbia	Reed, K. (2016) Archaeobotanical analysis of Bronze Age Feudvar. In: Kroll, H. and Reed, Kelly, (eds.) Die Archäobotanik Feudvar III. Würzburger University Press, pp. 197-297. ISBN 9783958260320
Carthamus lanatus	BFH	Archaeological	Feudvar, Serbia	Reed, K. (2016) Archaeobotanical analysis of Bronze Age Feudvar. In: Kroll, H. and Reed, Kelly, (eds.) Die Archäobotanik Feudvar III. Würzburger University Press, pp. 197-297. ISBN 9783958260320
Centaurea sp.	BFH	Archaeological	Feudvar, Serbia	Reed, K. (2016) Archaeobotanical analysis of Bronze Age Feudvar. In: Kroll, H. and Reed, Kelly, (eds.) Die Archäobotanik Feudvar III. Würzburger University Press, pp. 197-297. ISBN 9783958260320
Cerastium	SFH	Archaeological	Feudvar, Serbia	Reed, K. (2016) Archaeobotanical analysis of Bronze Age Feudvar. In: Kroll, H. and Reed, Kelly, (eds.) Die Archäobotanik Feudvar III. Würzburger University Press, pp. 197-297. ISBN 9783958260320
Chenopodium	SFH	Archaeological	Feudvar, Serbia	Reed, K. (2016) Archaeobotanical analysis of Bronze Age Feudvar. In: Kroll, H. and Reed, Kelly, (eds.) Die Archäobotanik Feudvar III. Würzburger University Press, pp. 197-297. ISBN 9783958260320
Chenopodium album	SFH	Archaeological	Feudvar, Serbia	Reed, K. (2016) Archaeobotanical analysis of Bronze Age Feudvar. In: Kroll, H. and Reed, Kelly, (eds.) Die Archäobotanik Feudvar III. Würzburger University Press, pp. 197-297. ISBN 9783958260320
Chenopodium glaucum/rubrum	SFH	Archaeological	Feudvar, Serbia	Reed, K. (2016) Archaeobotanical analysis of Bronze Age Feudvar. In: Kroll, H. and Reed, Kelly, (eds.) Die Archäobotanik Feudvar III. Würzburger University Press, pp. 197-297. ISBN 9783958260320
Chenopodium hybridum	SFH	Archaeological	Feudvar, Serbia	Reed, K. (2016) Archaeobotanical analysis of Bronze Age Feudvar. In: Kroll, H. and Reed, Kelly, (eds.) Die Archäobotanik Feudvar III. Würzburger University Press, pp. 197-297. ISBN 9783958260320
Cichorium intybus	BHH	Archaeological	Feudvar, Serbia	Reed, K. (2016) Archaeobotanical analysis of Bronze Age Feudvar. In: Kroll, H. and Reed, Kelly, (eds.) Die Archäobotanik Feudvar III. Würzburger University Press, pp. 197-297. ISBN 9783958260320
Conringa orientalis	BHH	Archaeological	Feudvar, Serbia	Reed, K. (2016) Archaeobotanical analysis of Bronze Age Feudvar. In: Kroll, H. and Reed, Kelly, (eds.) Die Archäobotanik Feudvar III. Würzburger University Press, pp. 197-297. ISBN 9783958260320
Consolida regalis	SFH	Archaeological	Feudvar, Serbia	Reed, K. (2016) Archaeobotanical analysis of Bronze Age Feudvar. In: Kroll, H. and Reed, Kelly, (eds.) Die Archäobotanik Feudvar III. Würzburger University Press, pp. 197-297. ISBN 9783958260320
Convolvulus arvensis	BHH	Archaeological	Feudvar, Serbia	Reed, K. (2016) Archaeobotanical analysis of Bronze Age Feudvar. In: Kroll, H. and Reed, Kelly, (eds.) Die Archäobotanik Feudvar III. Würzburger University Press, pp. 197-297. ISBN 9783958260320
Coronilla	BHH	Archaeological	Feudvar, Serbia	Reed, K. (2016) Archaeobotanical analysis of Bronze Age Feudvar. In: Kroll, H. and Reed, Kelly, (eds.) Die Archäobotanik Feudvar III. Würzburger University Press, pp. 197-297. ISBN 9783958260320
Cyperus	SFH	Archaeological	Feudvar, Serbia	Reed, K. (2016) Archaeobotanical analysis of Bronze Age Feudvar. In: Kroll, H. and Reed, Kelly, (eds.) Die Archäobotanik Feudvar III. Würzburger University Press, pp. 197-297. ISBN 9783958260320
Daucus	BFH	Archaeological	Feudvar, Serbia	Reed, K. (2016) Archaeobotanical analysis of Bronze Age Feudvar. In: Kroll, H. and Reed, Kelly, (eds.) Die Archäobotanik Feudvar III. Würzburger University Press, pp. 197-297. ISBN 9783958260320
Dianthus	SFL	Archaeological	Feudvar, Serbia	Reed, K. (2016) Archaeobotanical analysis of Bronze Age Feudvar. In: Kroll, H. and Reed, Kelly, (eds.) Die Archäobotanik Feudvar III. Würzburger University Press, pp. 197-297. ISBN 9783958260320
Digitaria	SFH	Archaeological	Feudvar, Serbia	Reed, K. (2016) Archaeobotanical analysis of Bronze Age Feudvar. In: Kroll, H. and Reed, Kelly, (eds.) Die Archäobotanik Feudvar III. Würzburger University Press, pp. 197-297. ISBN 9783958260320
Echinochloa crus-galli	SFH	Archaeological	Feudvar, Serbia	Reed, K. (2016) Archaeobotanical analysis of Bronze Age Feudvar. In: Kroll, H. and Reed, Kelly, (eds.) Die Archäobotanik Feudvar III. Würzburger University Press, pp. 197-297. ISBN 9783958260320
Echium	SFH	Archaeological	Feudvar, Serbia	Reed, K. (2016) Archaeobotanical analysis of Bronze Age Feudvar. In: Kroll, H. and Reed, Kelly, (eds.) Die Archäobotanik Feudvar III. Würzburger University Press, pp. 197-297. ISBN 9783958260320
Euphorbia	SFH	Archaeological	Feudvar, Serbia	Reed, K. (2016) Archaeobotanical analysis of Bronze Age Feudvar. In: Kroll, H. and Reed, Kelly, (eds.) Die Archäobotanik Feudvar III. Würzburger University Press, pp. 197-297. ISBN 9783958260320
Euphorbia helioscopia	SFH	Archaeological	Feudvar, Serbia	Reed, K. (2016) Archaeobotanical analysis of Bronze Age Feudvar. In: Kroll, H. and Reed, Kelly, (eds.) Die Archäobotanik Feudvar III. Würzburger University Press, pp. 197-297. ISBN 9783958260320
Euphorbia palustris	BFH	Archaeological	Feudvar, Serbia	Reed, K. (2016) Archaeobotanical analysis of Bronze Age Feudvar. In: Kroll, H. and Reed, Kelly, (eds.) Die Archäobotanik Feudvar III. Würzburger University Press, pp. 197-297. ISBN 9783958260320
Galium	SFH	Archaeological	Feudvar, Serbia	Reed, K. (2016) Archaeobotanical analysis of Bronze Age Feudvar. In: Kroll, H. and Reed, Kelly, (eds.) Die Archäobotanik Feudvar III. Würzburger University Press, pp. 197-297. ISBN 9783958260320
Galium aparine	BFH	Archaeological	Feudvar, Serbia	Reed, K. (2016) Archaeobotanical analysis of Bronze Age Feudvar. In: Kroll, H. and Reed, Kelly, (eds.) Die Archäobotanik Feudvar III. Würzburger University Press, pp. 197-297. ISBN 9783958260320
Galium spurium	BFH	Archaeological	Feudvar, Serbia	Reed, K. (2016) Archaeobotanical analysis of Bronze Age Feudvar. In: Kroll, H. and Reed, Kelly, (eds.) Die Archäobotanik Feudvar III. Würzburger University Press, pp. 197-297. ISBN 9783958260320
Geranium	BFH	Archaeological	Feudvar, Serbia	Reed, K. (2016) Archaeobotanical analysis of Bronze Age Feudvar. In: Kroll, H. and Reed, Kelly, (eds.) Die Archäobotanik Feudvar III. Würzburger University Press, pp. 197-297. ISBN 9783958260320
Glaucium corniculatum	SHH	Archaeological	Feudvar, Serbia	Reed, K. (2016) Archaeobotanical analysis of Bronze Age Feudvar. In: Kroll, H. and Reed, Kelly, (eds.) Die Archäobotanik Feudvar III. Würzburger University Press, pp. 197-297. ISBN 9783958260320
Hyoscyamus niger	SFH	Archaeological	Feudvar, Serbia	Reed, K. (2016) Archaeobotanical analysis of Bronze Age Feudvar. In: Kroll, H. and Reed, Kelly, (eds.) Die Archäobotanik Feudvar III. Würzburger University Press, pp. 197-297. ISBN 9783958260320
Hypericum	SFL	Archaeological	Feudvar, Serbia	Reed, K. (2016) Archaeobotanical analysis of Bronze Age Feudvar. In: Kroll, H. and Reed, Kelly, (eds.) Die Archäobotanik Feudvar III. Würzburger University Press, pp. 197-297. ISBN 9783958260320
Juncus	SFL	Archaeological	Feudvar, Serbia	Reed, K. (2016) Archaeobotanical analysis of Bronze Age Feudvar. In: Kroll, H. and Reed, Kelly, (eds.) Die Archäobotanik Feudvar III. Würzburger University Press, pp. 197-297. ISBN 9783958260320
Kickxia spuria	SHH	Archaeological	Feudvar, Serbia	Reed, K. (2016) Archaeobotanical analysis of Bronze Age Feudvar. In: Kroll, H. and Reed, Kelly, (eds.) Die Archäobotanik Feudvar III. Würzburger University Press, pp. 197-297. ISBN 9783958260320
Knautia arvensis	BFH	Archaeological	Feudvar, Serbia	Reed, K. (2016) Archaeobotanical analysis of Bronze Age Feudvar. In: Kroll, H. and Reed, Kelly, (eds.) Die Archäobotanik Feudvar III. Würzburger University Press, pp. 197-297. ISBN 9783958260320
Lactuca	BFH	Archaeological	Feudvar, Serbia	Reed, K. (2016) Archaeobotanical analysis of Bronze Age Feudvar. In: Kroll, H. and Reed, Kelly, (eds.) Die Archäobotanik Feudvar III. Würzburger University Press, pp. 197-297. ISBN 9783958260320
Lallemantia iberica	BFH	Archaeological	Feudvar, Serbia	Reed, K. (2016) Archaeobotanical analysis of Bronze Age Feudvar. In: Kroll, H. and Reed, Kelly, (eds.) Die Archäobotanik Feudvar III. Würzburger University Press, pp. 197-297. ISBN 9783958260320
Lapsana communis	BFH	Archaeological	Feudvar, Serbia	Reed, K. (2016) Archaeobotanical analysis of Bronze Age Feudvar. In: Kroll, H. and Reed, Kelly, (eds.) Die Archäobotanik Feudvar III. Würzburger University Press, pp. 197-297. ISBN 9783958260320
Legousia	SFH	Archaeological	Feudvar, Serbia	Reed, K. (2016) Archaeobotanical analysis of Bronze Age Feudvar. In: Kroll, H. and Reed, Kelly, (eds.) Die Archäobotanik Feudvar III. Würzburger University Press, pp. 197-297. ISBN 9783958260320
Leontodon hispidus	BFH	Archaeological	Feudvar, Serbia	Reed, K. (2016) Archaeobotanical analysis of Bronze Age Feudvar. In: Kroll, H. and Reed, Kelly, (eds.) Die Archäobotanik Feudvar III. Würzburger University Press, pp. 197-297. ISBN 9783958260320
Lithospermum arvensis	BFH	Archaeological	Feudvar, Serbia	Reed, K. (2016) Archaeobotanical analysis of Bronze Age Feudvar. In: Kroll, H. and Reed, Kelly, (eds.) Die Archäobotanik Feudvar III. Würzburger University Press, pp. 197-297. ISBN 9783958260320
Lithospermum officinale	BFH	Archaeological	Feudvar, Serbia	Reed, K. (2016) Archaeobotanical analysis of Bronze Age Feudvar. In: Kroll, H. and Reed, Kelly, (eds.) Die Archäobotanik Feudvar III. Würzburger University Press, pp. 197-297. ISBN 9783958260320
Lolium (small)	BFH	Archaeological	Feudvar, Serbia	Reed, K. (2016) Archaeobotanical analysis of Bronze Age Feudvar. In: Kroll, H. and Reed, Kelly, (eds.) Die Archäobotanik Feudvar III. Würzburger University Press, pp. 197-297. ISBN 9783958260320
Lolium remotum	BFH	Archaeological	Feudvar, Serbia	Reed, K. (2016) Archaeobotanical analysis of Bronze Age Feudvar. In: Kroll, H. and Reed, Kelly, (eds.) Die Archäobotanik Feudvar III. Würzburger University Press, pp. 197-297. ISBN 9783958260320
Lolium temulentum	BFH	Archaeological	Feudvar, Serbia	Reed, K. (2016) Archaeobotanical analysis of Bronze Age Feudvar. In: Kroll, H. and Reed, Kelly, (eds.) Die Archäobotanik Feudvar III. Würzburger University Press, pp. 197-297. ISBN 9783958260320
Luzula	SFH	Archaeological	Feudvar, Serbia	Reed, K. (2016) Archaeobotanical analysis of Bronze Age Feudvar. In: Kroll, H. and Reed, Kelly, (eds.) Die Archäobotanik Feudvar III. Würzburger University Press, pp. 197-297. ISBN 9783958260320
Malva	BHH	Archaeological	Feudvar, Serbia	Reed, K. (2016) Archaeobotanical analysis of Bronze Age Feudvar. In: Kroll, H. and Reed, Kelly, (eds.) Die Archäobotanik Feudvar III. Würzburger University Press, pp. 197-297. ISBN 9783958260320
Malva sylvestris	SHH	Archaeological	Feudvar, Serbia	Reed, K. (2016) Archaeobotanical analysis of Bronze Age Feudvar. In: Kroll, H. and Reed, Kelly, (eds.) Die Archäobotanik Feudvar III. Würzburger University Press, pp. 197-297. ISBN 9783958260320
Mentha	SFL	Archaeological	Feudvar, Serbia	Reed, K. (2016) Archaeobotanical analysis of Bronze Age Feudvar. In: Kroll, H. and Reed, Kelly, (eds.) Die Archäobotanik Feudvar III. Würzburger University Press, pp. 197-297. ISBN 9783958260320
Onopordum acathium	BFH	Archaeological	Feudvar, Serbia	Reed, K. (2016) Archaeobotanical analysis of Bronze Age Feudvar. In: Kroll, H. and Reed, Kelly, (eds.) Die Archäobotanik Feudvar III. Würzburger University Press, pp. 197-297. ISBN 9783958260320
Papaver dubium	SHL	Archaeological	Feudvar, Serbia	Reed, K. (2016) Archaeobotanical analysis of Bronze Age Feudvar. In: Kroll, H. and Reed, Kelly, (eds.) Die Archäobotanik Feudvar III. Würzburger University Press, pp. 197-297. ISBN 9783958260320
Papaver somniferum	SHL	Archaeological	Feudvar, Serbia	Reed, K. (2016) Archaeobotanical analysis of Bronze Age Feudvar. In: Kroll, H. and Reed, Kelly, (eds.) Die Archäobotanik Feudvar III. Würzburger University Press, pp. 197-297. ISBN 9783958260320
Pastinaca sativa	BFH	Archaeological	Feudvar, Serbia	Reed, K. (2016) Archaeobotanical analysis of Bronze Age Feudvar. In: Kroll, H. and Reed, Kelly, (eds.) Die Archäobotanik Feudvar III. Würzburger University Press, pp. 197-297. ISBN 9783958260320
Petrorhagia saxifraga	SFL	Archaeological	Feudvar, Serbia	Reed, K. (2016) Archaeobotanical analysis of Bronze Age Feudvar. In: Kroll, H. and Reed, Kelly, (eds.) Die Archäobotanik Feudvar III. Würzburger University Press, pp. 197-297. ISBN 9783958260320
Phragmites	SFH	Archaeological	Feudvar, Serbia	Reed, K. (2016) Archaeobotanical analysis of Bronze Age Feudvar. In: Kroll, H. and Reed, Kelly, (eds.) Die Archäobotanik Feudvar III. Würzburger University Press, pp. 197-297. ISBN 9783958260320
Picris hieracioides	BFH	Archaeological	Feudvar, Serbia	Reed, K. (2016) Archaeobotanical analysis of Bronze Age Feudvar. In: Kroll, H. and Reed, Kelly, (eds.) Die Archäobotanik Feudvar III. Würzburger University Press, pp. 197-297. ISBN 9783958260320
Plantago	SFH	Archaeological	Feudvar, Serbia	Reed, K. (2016) Archaeobotanical analysis of Bronze Age Feudvar. In: Kroll, H. and Reed, Kelly, (eds.) Die Archäobotanik Feudvar III. Würzburger University Press, pp. 197-297. ISBN 9783958260320
Plantago lanceolata	BFH	Archaeological	Feudvar, Serbia	Reed, K. (2016) Archaeobotanical analysis of Bronze Age Feudvar. In: Kroll, H. and Reed, Kelly, (eds.) Die Archäobotanik Feudvar III. Würzburger University Press, pp. 197-297. ISBN 9783958260320
Polygonum aviculare agg.	BFH	Archaeological	Feudvar, Serbia	Reed, K. (2016) Archaeobotanical analysis of Bronze Age Feudvar. In: Kroll, H. and Reed, Kelly, (eds.) Die Archäobotanik Feudvar III. Würzburger University Press, pp. 197-297. ISBN 9783958260320
Polygonum convolvulus	BFH	Archaeological	Feudvar, Serbia	Reed, K. (2016) Archaeobotanical analysis of Bronze Age Feudvar. In: Kroll, H. and Reed, Kelly, (eds.) Die Archäobotanik Feudvar III. Würzburger University Press, pp. 197-297. ISBN 9783958260320
Polygonum hydropiper	BFH	Archaeological	Feudvar, Serbia	Reed, K. (2016) Archaeobotanical analysis of Bronze Age Feudvar. In: Kroll, H. and Reed, Kelly, (eds.) Die Archäobotanik Feudvar III. Würzburger University Press, pp. 197-297. ISBN 9783958260320
Polygonum persicaria	BFH	Archaeological	Feudvar, Serbia	Reed, K. (2016) Archaeobotanical analysis of Bronze Age Feudvar. In: Kroll, H. and Reed, Kelly, (eds.) Die Archäobotanik Feudvar III. Würzburger University Press, pp. 197-297. ISBN 9783958260320
Portulaca oleracea	SHH	Archaeological	Feudvar, Serbia	Reed, K. (2016) Archaeobotanical analysis of Bronze Age Feudvar. In: Kroll, H. and Reed, Kelly, (eds.) Die Archäobotanik Feudvar III. Würzburger University Press, pp. 197-297. ISBN 9783958260320
Potamogeton	BFH	Archaeological	Feudvar, Serbia	Reed, K. (2016) Archaeobotanical analysis of Bronze Age Feudvar. In: Kroll, H. and Reed, Kelly, (eds.) Die Archäobotanik Feudvar III. Würzburger University Press, pp. 197-297. ISBN 9783958260320
Ranuculus	BFH	Archaeological	Feudvar, Serbia	Reed, K. (2016) Archaeobotanical analysis of Bronze Age Feudvar. In: Kroll, H. and Reed, Kelly, (eds.) Die Archäobotanik Feudvar III. Würzburger University Press, pp. 197-297. ISBN 9783958260320
Ranuculus acris-type	BFH	Archaeological	Feudvar, Serbia	Reed, K. (2016) Archaeobotanical analysis of Bronze Age Feudvar. In: Kroll, H. and Reed, Kelly, (eds.) Die Archäobotanik Feudvar III. Würzburger University Press, pp. 197-297. ISBN 9783958260320
Rorippa	SHL	Archaeological	Feudvar, Serbia	Reed, K. (2016) Archaeobotanical analysis of Bronze Age Feudvar. In: Kroll, H. and Reed, Kelly, (eds.) Die Archäobotanik Feudvar III. Würzburger University Press, pp. 197-297. ISBN 9783958260320
Rumex	SFH	Archaeological	Feudvar, Serbia	Reed, K. (2016) Archaeobotanical analysis of Bronze Age Feudvar. In: Kroll, H. and Reed, Kelly, (eds.) Die Archäobotanik Feudvar III. Würzburger University Press, pp. 197-297. ISBN 9783958260320
Rumex crispus-type	SFH	Archaeological	Feudvar, Serbia	Reed, K. (2016) Archaeobotanical analysis of Bronze Age Feudvar. In: Kroll, H. and Reed, Kelly, (eds.) Die Archäobotanik Feudvar III. Würzburger University Press, pp. 197-297. ISBN 9783958260320
Schoenoplectus lacustris	BFH	Archaeological	Feudvar, Serbia	Reed, K. (2016) Archaeobotanical analysis of Bronze Age Feudvar. In: Kroll, H. and Reed, Kelly, (eds.) Die Archäobotanik Feudvar III. Würzburger University Press, pp. 197-297. ISBN 9783958260320
Scirpus	SFH	Archaeological	Feudvar, Serbia	Reed, K. (2016) Archaeobotanical analysis of Bronze Age Feudvar. In: Kroll, H. and Reed, Kelly, (eds.) Die Archäobotanik Feudvar III. Würzburger University Press, pp. 197-297. ISBN 9783958260320
Scleranthus annuus	SHH	Archaeological	Feudvar, Serbia	Reed, K. (2016) Archaeobotanical analysis of Bronze Age Feudvar. In: Kroll, H. and Reed, Kelly, (eds.) Die Archäobotanik Feudvar III. Würzburger University Press, pp. 197-297. ISBN 9783958260320
Scrophularia	SHH	Archaeological	Feudvar, Serbia	Reed, K. (2016) Archaeobotanical analysis of Bronze Age Feudvar. In: Kroll, H. and Reed, Kelly, (eds.) Die Archäobotanik Feudvar III. Würzburger University Press, pp. 197-297. ISBN 9783958260320
Setaria viridis	SFH	Archaeological	Feudvar, Serbia	Reed, K. (2016) Archaeobotanical analysis of Bronze Age Feudvar. In: Kroll, H. and Reed, Kelly, (eds.) Die Archäobotanik Feudvar III. Würzburger University Press, pp. 197-297. ISBN 9783958260320
Sherardia arvensis	BFH	Archaeological	Feudvar, Serbia	Reed, K. (2016) Archaeobotanical analysis of Bronze Age Feudvar. In: Kroll, H. and Reed, Kelly, (eds.) Die Archäobotanik Feudvar III. Würzburger University Press, pp. 197-297. ISBN 9783958260320
Silene	SHH	Archaeological	Feudvar, Serbia	Reed, K. (2016) Archaeobotanical analysis of Bronze Age Feudvar. In: Kroll, H. and Reed, Kelly, (eds.) Die Archäobotanik Feudvar III. Würzburger University Press, pp. 197-297. ISBN 9783958260320
Sisymbrium	SFH	Archaeological	Feudvar, Serbia	Reed, K. (2016) Archaeobotanical analysis of Bronze Age Feudvar. In: Kroll, H. and Reed, Kelly, (eds.) Die Archäobotanik Feudvar III. Würzburger University Press, pp. 197-297. ISBN 9783958260320
Solanum nigrum	SFH	Archaeological	Feudvar, Serbia	Reed, K. (2016) Archaeobotanical analysis of Bronze Age Feudvar. In: Kroll, H. and Reed, Kelly, (eds.) Die Archäobotanik Feudvar III. Würzburger University Press, pp. 197-297. ISBN 9783958260320
Stachys annua	SFH	Archaeological	Feudvar, Serbia	Reed, K. (2016) Archaeobotanical analysis of Bronze Age Feudvar. In: Kroll, H. and Reed, Kelly, (eds.) Die Archäobotanik Feudvar III. Würzburger University Press, pp. 197-297. ISBN 9783958260320
Stellaria media	SFH	Archaeological	Feudvar, Serbia	Reed, K. (2016) Archaeobotanical analysis of Bronze Age Feudvar. In: Kroll, H. and Reed, Kelly, (eds.) Die Archäobotanik Feudvar III. Würzburger University Press, pp. 197-297. ISBN 9783958260320
Teucrium	SFH	Archaeological	Feudvar, Serbia	Reed, K. (2016) Archaeobotanical analysis of Bronze Age Feudvar. In: Kroll, H. and Reed, Kelly, (eds.) Die Archäobotanik Feudvar III. Würzburger University Press, pp. 197-297. ISBN 9783958260320
Thymelaea passerina	SFH	Archaeological	Feudvar, Serbia	Reed, K. (2016) Archaeobotanical analysis of Bronze Age Feudvar. In: Kroll, H. and Reed, Kelly, (eds.) Die Archäobotanik Feudvar III. Würzburger University Press, pp. 197-297. ISBN 9783958260320
Torilis arvensis	BFH	Archaeological	Feudvar, Serbia	Reed, K. (2016) Archaeobotanical analysis of Bronze Age Feudvar. In: Kroll, H. and Reed, Kelly, (eds.) Die Archäobotanik Feudvar III. Würzburger University Press, pp. 197-297. ISBN 9783958260320
Trifolium	SFH	Archaeological	Feudvar, Serbia	Reed, K. (2016) Archaeobotanical analysis of Bronze Age Feudvar. In: Kroll, H. and Reed, Kelly, (eds.) Die Archäobotanik Feudvar III. Würzburger University Press, pp. 197-297. ISBN 9783958260320
Urtica dioica	SFH	Archaeological	Feudvar, Serbia	Reed, K. (2016) Archaeobotanical analysis of Bronze Age Feudvar. In: Kroll, H. and Reed, Kelly, (eds.) Die Archäobotanik Feudvar III. Würzburger University Press, pp. 197-297. ISBN 9783958260320
Valerianella dentata	BFH	Archaeological	Feudvar, Serbia	Reed, K. (2016) Archaeobotanical analysis of Bronze Age Feudvar. In: Kroll, H. and Reed, Kelly, (eds.) Die Archäobotanik Feudvar III. Würzburger University Press, pp. 197-297. ISBN 9783958260320
Verbascum	SFL	Archaeological	Feudvar, Serbia	Reed, K. (2016) Archaeobotanical analysis of Bronze Age Feudvar. In: Kroll, H. and Reed, Kelly, (eds.) Die Archäobotanik Feudvar III. Würzburger University Press, pp. 197-297. ISBN 9783958260320
Verbena officinalis	SFH	Archaeological	Feudvar, Serbia	Reed, K. (2016) Archaeobotanical analysis of Bronze Age Feudvar. In: Kroll, H. and Reed, Kelly, (eds.) Die Archäobotanik Feudvar III. Würzburger University Press, pp. 197-297. ISBN 9783958260320
Veronica	SFL	Archaeological	Feudvar, Serbia	Reed, K. (2016) Archaeobotanical analysis of Bronze Age Feudvar. In: Kroll, H. and Reed, Kelly, (eds.) Die Archäobotanik Feudvar III. Würzburger University Press, pp. 197-297. ISBN 9783958260320
Vicia	BFH	Archaeological	Feudvar, Serbia	Reed, K. (2016) Archaeobotanical analysis of Bronze Age Feudvar. In: Kroll, H. and Reed, Kelly, (eds.) Die Archäobotanik Feudvar III. Würzburger University Press, pp. 197-297. ISBN 9783958260320
Aegilops sp	BFH	Archaeological	Jeitun, Turkmenistan	Charles, M and Bogaard, A (2010) Charred plant macro-remains from Jeitun: implications for early cultivation and herding practices in western Central Asia. In Harris (ed) Origins of agricultue in Western Central Asia: an evironmental-archaeological study. University of Pennsylvania Press
Aeluropus sp	SFL	Archaeological	Jeitun, Turkmenistan	Charles, M and Bogaard, A (2010) Charred plant macro-remains from Jeitun: implications for early cultivation and herding practices in western Central Asia. In Harris (ed) Origins of agricultue in Western Central Asia: an evironmental-archaeological study. University of Pennsylvania Press
Alyssum sp	SHH	Archaeological	Jeitun, Turkmenistan	Charles, M and Bogaard, A (2010) Charred plant macro-remains from Jeitun: implications for early cultivation and herding practices in western Central Asia. In Harris (ed) Origins of agricultue in Western Central Asia: an evironmental-archaeological study. University of Pennsylvania Press
Asparagus sp	BFH	Archaeological	Jeitun, Turkmenistan	Charles, M and Bogaard, A (2010) Charred plant macro-remains from Jeitun: implications for early cultivation and herding practices in western Central Asia. In Harris (ed) Origins of agricultue in Western Central Asia: an evironmental-archaeological study. University of Pennsylvania Press
Astragalus/Trigonella indet	SFH	Archaeological	Jeitun, Turkmenistan	Charles, M and Bogaard, A (2010) Charred plant macro-remains from Jeitun: implications for early cultivation and herding practices in western Central Asia. In Harris (ed) Origins of agricultue in Western Central Asia: an evironmental-archaeological study. University of Pennsylvania Press
Bromus type 1	SFH	Archaeological	Jeitun, Turkmenistan	Charles, M and Bogaard, A (2010) Charred plant macro-remains from Jeitun: implications for early cultivation and herding practices in western Central Asia. In Harris (ed) Origins of agricultue in Western Central Asia: an evironmental-archaeological study. University of Pennsylvania Press
Bromus type 2	SFH	Archaeological	Jeitun, Turkmenistan	Charles, M and Bogaard, A (2010) Charred plant macro-remains from Jeitun: implications for early cultivation and herding practices in western Central Asia. In Harris (ed) Origins of agricultue in Western Central Asia: an evironmental-archaeological study. University of Pennsylvania Press
Capparis sp,	BHH	Archaeological	Jeitun, Turkmenistan	Charles, M and Bogaard, A (2010) Charred plant macro-remains from Jeitun: implications for early cultivation and herding practices in western Central Asia. In Harris (ed) Origins of agricultue in Western Central Asia: an evironmental-archaeological study. University of Pennsylvania Press
Centaurea sp.	SFH	Archaeological	Jeitun, Turkmenistan	Charles, M and Bogaard, A (2010) Charred plant macro-remains from Jeitun: implications for early cultivation and herding practices in western Central Asia. In Harris (ed) Origins of agricultue in Western Central Asia: an evironmental-archaeological study. University of Pennsylvania Press
Chenopodium album	SFH	Archaeological	Jeitun, Turkmenistan	Charles, M and Bogaard, A (2010) Charred plant macro-remains from Jeitun: implications for early cultivation and herding practices in western Central Asia. In Harris (ed) Origins of agricultue in Western Central Asia: an evironmental-archaeological study. University of Pennsylvania Press
CYPERACEAE	SFH	Archaeological	Jeitun, Turkmenistan	Charles, M and Bogaard, A (2010) Charred plant macro-remains from Jeitun: implications for early cultivation and herding practices in western Central Asia. In Harris (ed) Origins of agricultue in Western Central Asia: an evironmental-archaeological study. University of Pennsylvania Press
Erempyrum sp.	SFH	Archaeological	Jeitun, Turkmenistan	Charles, M and Bogaard, A (2010) Charred plant macro-remains from Jeitun: implications for early cultivation and herding practices in western Central Asia. In Harris (ed) Origins of agricultue in Western Central Asia: an evironmental-archaeological study. University of Pennsylvania Press
Erodium type 1	SHL	Archaeological	Jeitun, Turkmenistan	Charles, M and Bogaard, A (2010) Charred plant macro-remains from Jeitun: implications for early cultivation and herding practices in western Central Asia. In Harris (ed) Origins of agricultue in Western Central Asia: an evironmental-archaeological study. University of Pennsylvania Press
Galium type 1	SFH	Archaeological	Jeitun, Turkmenistan	Charles, M and Bogaard, A (2010) Charred plant macro-remains from Jeitun: implications for early cultivation and herding practices in western Central Asia. In Harris (ed) Origins of agricultue in Western Central Asia: an evironmental-archaeological study. University of Pennsylvania Press
Galium type 2	SFH	Archaeological	Jeitun, Turkmenistan	Charles, M and Bogaard, A (2010) Charred plant macro-remains from Jeitun: implications for early cultivation and herding practices in western Central Asia. In Harris (ed) Origins of agricultue in Western Central Asia: an evironmental-archaeological study. University of Pennsylvania Press
Heliotropium sp	SFH	Archaeological	Jeitun, Turkmenistan	Charles, M and Bogaard, A (2010) Charred plant macro-remains from Jeitun: implications for early cultivation and herding practices in western Central Asia. In Harris (ed) Origins of agricultue in Western Central Asia: an evironmental-archaeological study. University of Pennsylvania Press
Melilotus/trifolium indet	SFH	Archaeological	Jeitun, Turkmenistan	Charles, M and Bogaard, A (2010) Charred plant macro-remains from Jeitun: implications for early cultivation and herding practices in western Central Asia. In Harris (ed) Origins of agricultue in Western Central Asia: an evironmental-archaeological study. University of Pennsylvania Press
Polygonum c.f. aviculare	SFH	Archaeological	Jeitun, Turkmenistan	Charles, M and Bogaard, A (2010) Charred plant macro-remains from Jeitun: implications for early cultivation and herding practices in western Central Asia. In Harris (ed) Origins of agricultue in Western Central Asia: an evironmental-archaeological study. University of Pennsylvania Press
Scripus maritimus	SFH	Archaeological	Jeitun, Turkmenistan	Charles, M and Bogaard, A (2010) Charred plant macro-remains from Jeitun: implications for early cultivation and herding practices in western Central Asia. In Harris (ed) Origins of agricultue in Western Central Asia: an evironmental-archaeological study. University of Pennsylvania Press
Stipagrostis sp	SFL	Archaeological	Jeitun, Turkmenistan	Charles, M and Bogaard, A (2010) Charred plant macro-remains from Jeitun: implications for early cultivation and herding practices in western Central Asia. In Harris (ed) Origins of agricultue in Western Central Asia: an evironmental-archaeological study. University of Pennsylvania Press
Suaeda type 1	SHH	Archaeological	Jeitun, Turkmenistan	Charles, M and Bogaard, A (2010) Charred plant macro-remains from Jeitun: implications for early cultivation and herding practices in western Central Asia. In Harris (ed) Origins of agricultue in Western Central Asia: an evironmental-archaeological study. University of Pennsylvania Press
Suaeda type 2	SHL	Archaeological	Jeitun, Turkmenistan	Charles, M and Bogaard, A (2010) Charred plant macro-remains from Jeitun: implications for early cultivation and herding practices in western Central Asia. In Harris (ed) Origins of agricultue in Western Central Asia: an evironmental-archaeological study. University of Pennsylvania Press
Adonis sp.	BFH	Archaeological	Khaleseh, Iran	Whitlam J., Valipour HR., Charles, M. (2020) Cutting the Mustard: New Insights into the Plant Economy of Late Neolithci Tepe Khaleseh (Iran), Iran 58:2, 149-166, DOI: 10.1080/05786967.2019.1642791
Aegilops sp	BFH	Archaeological	Khaleseh, Iran	Whitlam J., Valipour HR., Charles, M. (2020) Cutting the Mustard: New Insights into the Plant Economy of Late Neolithci Tepe Khaleseh (Iran), Iran 58:2, 149-166, DOI: 10.1080/05786967.2019.1642792
Androsace maxima	SFL	Archaeological	Khaleseh, Iran	Whitlam J., Valipour HR., Charles, M. (2020) Cutting the Mustard: New Insights into the Plant Economy of Late Neolithci Tepe Khaleseh (Iran), Iran 58:2, 149-166, DOI: 10.1080/05786967.2019.1642793
Artemisia sp.	SFL	Archaeological	Khaleseh, Iran	Whitlam J., Valipour HR., Charles, M. (2020) Cutting the Mustard: New Insights into the Plant Economy of Late Neolithci Tepe Khaleseh (Iran), Iran 58:2, 149-166, DOI: 10.1080/05786967.2019.1642794
Asteraceae spp	SFL	Archaeological	Khaleseh, Iran	Whitlam J., Valipour HR., Charles, M. (2020) Cutting the Mustard: New Insights into the Plant Economy of Late Neolithci Tepe Khaleseh (Iran), Iran 58:2, 149-166, DOI: 10.1080/05786967.2019.1642795
Bellevalia sp	BFH	Archaeological	Khaleseh, Iran	Whitlam J., Valipour HR., Charles, M. (2020) Cutting the Mustard: New Insights into the Plant Economy of Late Neolithci Tepe Khaleseh (Iran), Iran 58:2, 149-166, DOI: 10.1080/05786967.2019.1642796
Brassicaceae spp	BHH	Archaeological	Khaleseh, Iran	Whitlam J., Valipour HR., Charles, M. (2020) Cutting the Mustard: New Insights into the Plant Economy of Late Neolithci Tepe Khaleseh (Iran), Iran 58:2, 149-166, DOI: 10.1080/05786967.2019.1642797
Brassicaceae type 1	BHH	Archaeological	Khaleseh, Iran	Whitlam J., Valipour HR., Charles, M. (2020) Cutting the Mustard: New Insights into the Plant Economy of Late Neolithci Tepe Khaleseh (Iran), Iran 58:2, 149-166, DOI: 10.1080/05786967.2019.1642798
Bromus spp.	BFH	Archaeological	Khaleseh, Iran	Whitlam J., Valipour HR., Charles, M. (2020) Cutting the Mustard: New Insights into the Plant Economy of Late Neolithci Tepe Khaleseh (Iran), Iran 58:2, 149-166, DOI: 10.1080/05786967.2019.1642799
Erempyrum sp.	BFH	Archaeological	Khaleseh, Iran	Whitlam J., Valipour HR., Charles, M. (2020) Cutting the Mustard: New Insights into the Plant Economy of Late Neolithci Tepe Khaleseh (Iran), Iran 58:2, 149-166, DOI: 10.1080/05786967.2019.1642800
Euclidium syriacum	BHH	Archaeological	Khaleseh, Iran	Whitlam J., Valipour HR., Charles, M. (2020) Cutting the Mustard: New Insights into the Plant Economy of Late Neolithci Tepe Khaleseh (Iran), Iran 58:2, 149-166, DOI: 10.1080/05786967.2019.1642801
Fumaria sp	SFH	Archaeological	Khaleseh, Iran	Whitlam J., Valipour HR., Charles, M. (2020) Cutting the Mustard: New Insights into the Plant Economy of Late Neolithci Tepe Khaleseh (Iran), Iran 58:2, 149-166, DOI: 10.1080/05786967.2019.1642802
Galium spp.	SFH	Archaeological	Khaleseh, Iran	Whitlam J., Valipour HR., Charles, M. (2020) Cutting the Mustard: New Insights into the Plant Economy of Late Neolithci Tepe Khaleseh (Iran), Iran 58:2, 149-166, DOI: 10.1080/05786967.2019.1642803
Goldbachia laevigata	BHH	Archaeological	Khaleseh, Iran	Whitlam J., Valipour HR., Charles, M. (2020) Cutting the Mustard: New Insights into the Plant Economy of Late Neolithci Tepe Khaleseh (Iran), Iran 58:2, 149-166, DOI: 10.1080/05786967.2019.1642804
Lamiaceae spp.	SFL	Archaeological	Khaleseh, Iran	Whitlam J., Valipour HR., Charles, M. (2020) Cutting the Mustard: New Insights into the Plant Economy of Late Neolithci Tepe Khaleseh (Iran), Iran 58:2, 149-166, DOI: 10.1080/05786967.2019.1642805
Lolium sp.	BFH	Archaeological	Khaleseh, Iran	Whitlam J., Valipour HR., Charles, M. (2020) Cutting the Mustard: New Insights into the Plant Economy of Late Neolithci Tepe Khaleseh (Iran), Iran 58:2, 149-166, DOI: 10.1080/05786967.2019.1642806
Papaver	SHL	Archaeological	Khaleseh, Iran	Whitlam J., Valipour HR., Charles, M. (2020) Cutting the Mustard: New Insights into the Plant Economy of Late Neolithci Tepe Khaleseh (Iran), Iran 58:2, 149-166, DOI: 10.1080/05786967.2019.1642807
Silene sp.	SHH	Archaeological	Khaleseh, Iran	Whitlam J., Valipour HR., Charles, M. (2020) Cutting the Mustard: New Insights into the Plant Economy of Late Neolithci Tepe Khaleseh (Iran), Iran 58:2, 149-166, DOI: 10.1080/05786967.2019.1642808
Small seeded legumes	SFH	Archaeological	Khaleseh, Iran	Whitlam J., Valipour HR., Charles, M. (2020) Cutting the Mustard: New Insights into the Plant Economy of Late Neolithci Tepe Khaleseh (Iran), Iran 58:2, 149-166, DOI: 10.1080/05786967.2019.1642809
Taeniatherum caput-medusae	BFH	Archaeological	Khaleseh, Iran	Whitlam J., Valipour HR., Charles, M. (2020) Cutting the Mustard: New Insights into the Plant Economy of Late Neolithci Tepe Khaleseh (Iran), Iran 58:2, 149-166, DOI: 10.1080/05786967.2019.1642810
Vaccaria pyramidata	SFH	Archaeological	Khaleseh, Iran	Whitlam J., Valipour HR., Charles, M. (2020) Cutting the Mustard: New Insights into the Plant Economy of Late Neolithci Tepe Khaleseh (Iran), Iran 58:2, 149-166, DOI: 10.1080/05786967.2019.1642811
Adonis sp.	SFH	Archaeological	Krania, Greece	Margaritis, E. (2007) Archaeobotanical investigations at the Geometric site of Krania, southern Pieria in Macedonia, Greece, Talanta 38/39, 2007, 123–132.
Carex sp.	SFH	Archaeological	Krania, Greece	Margaritis, E. (2007) Archaeobotanical investigations at the Geometric site of Krania, southern Pieria in Macedonia, Greece, Talanta 38/39, 2007, 123–132.
Galium (cf.) aparine	BFH	Archaeological	Krania, Greece	Margaritis, E. (2007) Archaeobotanical investigations at the Geometric site of Krania, southern Pieria in Macedonia, Greece, Talanta 38/39, 2007, 123–132.
Lathyrus/Vicia sp	BFH	Archaeological	Krania, Greece	Margaritis, E. (2007) Archaeobotanical investigations at the Geometric site of Krania, southern Pieria in Macedonia, Greece, Talanta 38/39, 2007, 123–132.
Lithospermum arvensis	SFH	Archaeological	Krania, Greece	Margaritis, E. (2007) Archaeobotanical investigations at the Geometric site of Krania, southern Pieria in Macedonia, Greece, Talanta 38/39, 2007, 123–132.
Lolium sp.	BFH	Archaeological	Krania, Greece	Margaritis, E. (2007) Archaeobotanical investigations at the Geometric site of Krania, southern Pieria in Macedonia, Greece, Talanta 38/39, 2007, 123–132.
Lolium temulentum	BFH	Archaeological	Krania, Greece	Margaritis, E. (2007) Archaeobotanical investigations at the Geometric site of Krania, southern Pieria in Macedonia, Greece, Talanta 38/39, 2007, 123–132.
Plantago sp.	SHH	Archaeological	Krania, Greece	Margaritis, E. (2007) Archaeobotanical investigations at the Geometric site of Krania, southern Pieria in Macedonia, Greece, Talanta 38/39, 2007, 123–132.
Rumex acetosella	SFH	Archaeological	Krania, Greece	Margaritis, E. (2007) Archaeobotanical investigations at the Geometric site of Krania, southern Pieria in Macedonia, Greece, Talanta 38/39, 2007, 123–132.
Agrostemma githago	BFH	Archaeological	North-east England	Van der Veen, M. (1991) Arable Farming in North East England during the Later Prehistoric and Roman Period: An Archaeobotanical Perspective. PhD Thesis University of Sheffield
Ajuga reptans	SFH	Archaeological	North-east England	Van der Veen, M. (1991) Arable Farming in North East England during the Later Prehistoric and Roman Period: An Archaeobotanical Perspective. PhD Thesis University of Sheffield
Atriplex spp.	SFH	Archaeological	North-east England	Van der Veen, M. (1991) Arable Farming in North East England during the Later Prehistoric and Roman Period: An Archaeobotanical Perspective. PhD Thesis University of Sheffield
Avena sp.	BFH	Archaeological	North-east England	Van der Veen, M. (1991) Arable Farming in North East England during the Later Prehistoric and Roman Period: An Archaeobotanical Perspective. PhD Thesis University of Sheffield
Brassica sp.	SFH	Archaeological	North-east England	Van der Veen, M. (1991) Arable Farming in North East England during the Later Prehistoric and Roman Period: An Archaeobotanical Perspective. PhD Thesis University of Sheffield
Bromus mollis/secalinus	BFH	Archaeological	North-east England	Van der Veen, M. (1991) Arable Farming in North East England during the Later Prehistoric and Roman Period: An Archaeobotanical Perspective. PhD Thesis University of Sheffield
Bromus sterilis	SFL	Archaeological	North-east England	Van der Veen, M. (1991) Arable Farming in North East England during the Later Prehistoric and Roman Period: An Archaeobotanical Perspective. PhD Thesis University of Sheffield
Carex pilulifera	SFH	Archaeological	North-east England	Van der Veen, M. (1991) Arable Farming in North East England during the Later Prehistoric and Roman Period: An Archaeobotanical Perspective. PhD Thesis University of Sheffield
Carex pulicaris	SFH	Archaeological	North-east England	Van der Veen, M. (1991) Arable Farming in North East England during the Later Prehistoric and Roman Period: An Archaeobotanical Perspective. PhD Thesis University of Sheffield
Carex spp.	SFH	Archaeological	North-east England	Van der Veen, M. (1991) Arable Farming in North East England during the Later Prehistoric and Roman Period: An Archaeobotanical Perspective. PhD Thesis University of Sheffield
Chenopodium album	SFH	Archaeological	North-east England	Van der Veen, M. (1991) Arable Farming in North East England during the Later Prehistoric and Roman Period: An Archaeobotanical Perspective. PhD Thesis University of Sheffield
Chenopodium sp.	SFH	Archaeological	North-east England	Van der Veen, M. (1991) Arable Farming in North East England during the Later Prehistoric and Roman Period: An Archaeobotanical Perspective. PhD Thesis University of Sheffield
Conium maculatum	SFL	Archaeological	North-east England	Van der Veen, M. (1991) Arable Farming in North East England during the Later Prehistoric and Roman Period: An Archaeobotanical Perspective. PhD Thesis University of Sheffield
Eleocharis sp.	SFH	Archaeological	North-east England	Van der Veen, M. (1991) Arable Farming in North East England during the Later Prehistoric and Roman Period: An Archaeobotanical Perspective. PhD Thesis University of Sheffield
Galeopsis sp.	BFH	Archaeological	North-east England	Van der Veen, M. (1991) Arable Farming in North East England during the Later Prehistoric and Roman Period: An Archaeobotanical Perspective. PhD Thesis University of Sheffield
Galium aparine	BFH	Archaeological	North-east England	Van der Veen, M. (1991) Arable Farming in North East England during the Later Prehistoric and Roman Period: An Archaeobotanical Perspective. PhD Thesis University of Sheffield
Gramineae	BFH	Archaeological	North-east England	Van der Veen, M. (1991) Arable Farming in North East England during the Later Prehistoric and Roman Period: An Archaeobotanical Perspective. PhD Thesis University of Sheffield
Hyoscyamus niger	SFH	Archaeological	North-east England	Van der Veen, M. (1991) Arable Farming in North East England during the Later Prehistoric and Roman Period: An Archaeobotanical Perspective. PhD Thesis University of Sheffield
Montia fontanna	SFH	Archaeological	North-east England	Van der Veen, M. (1991) Arable Farming in North East England during the Later Prehistoric and Roman Period: An Archaeobotanical Perspective. PhD Thesis University of Sheffield
Odontites verna	SFL	Archaeological	North-east England	Van der Veen, M. (1991) Arable Farming in North East England during the Later Prehistoric and Roman Period: An Archaeobotanical Perspective. PhD Thesis University of Sheffield
Plantago lancelata	SFH	Archaeological	North-east England	Van der Veen, M. (1991) Arable Farming in North East England during the Later Prehistoric and Roman Period: An Archaeobotanical Perspective. PhD Thesis University of Sheffield
Plantago major	SFH	Archaeological	North-east England	Van der Veen, M. (1991) Arable Farming in North East England during the Later Prehistoric and Roman Period: An Archaeobotanical Perspective. PhD Thesis University of Sheffield
Polygonum aviculare	SFH	Archaeological	North-east England	Van der Veen, M. (1991) Arable Farming in North East England during the Later Prehistoric and Roman Period: An Archaeobotanical Perspective. PhD Thesis University of Sheffield
Polygonum convolvulus	BFH	Archaeological	North-east England	Van der Veen, M. (1991) Arable Farming in North East England during the Later Prehistoric and Roman Period: An Archaeobotanical Perspective. PhD Thesis University of Sheffield
Polygonum lapathifolium	SFH	Archaeological	North-east England	Van der Veen, M. (1991) Arable Farming in North East England during the Later Prehistoric and Roman Period: An Archaeobotanical Perspective. PhD Thesis University of Sheffield
Polygonum persicaria	SFH	Archaeological	North-east England	Van der Veen, M. (1991) Arable Farming in North East England during the Later Prehistoric and Roman Period: An Archaeobotanical Perspective. PhD Thesis University of Sheffield
Potentilla cf. erecta	SFH	Archaeological	North-east England	Van der Veen, M. (1991) Arable Farming in North East England during the Later Prehistoric and Roman Period: An Archaeobotanical Perspective. PhD Thesis University of Sheffield
Prunella vulgaris	SFH	Archaeological	North-east England	Van der Veen, M. (1991) Arable Farming in North East England during the Later Prehistoric and Roman Period: An Archaeobotanical Perspective. PhD Thesis University of Sheffield
Ranuculus subgenus Ranuculus	BFH	Archaeological	North-east England	Van der Veen, M. (1991) Arable Farming in North East England during the Later Prehistoric and Roman Period: An Archaeobotanical Perspective. PhD Thesis University of Sheffield
Ranunculus flammulaa	SFH	Archaeological	North-east England	Van der Veen, M. (1991) Arable Farming in North East England during the Later Prehistoric and Roman Period: An Archaeobotanical Perspective. PhD Thesis University of Sheffield
Raphanus raphanistrum	BHH	Archaeological	North-east England	Van der Veen, M. (1991) Arable Farming in North East England during the Later Prehistoric and Roman Period: An Archaeobotanical Perspective. PhD Thesis University of Sheffield
Rumex acetosella	SFH	Archaeological	North-east England	Van der Veen, M. (1991) Arable Farming in North East England during the Later Prehistoric and Roman Period: An Archaeobotanical Perspective. PhD Thesis University of Sheffield
Rumex spp.	SFH	Archaeological	North-east England	Van der Veen, M. (1991) Arable Farming in North East England during the Later Prehistoric and Roman Period: An Archaeobotanical Perspective. PhD Thesis University of Sheffield
Sieglingia decumbens	SFH	Archaeological	North-east England	Van der Veen, M. (1991) Arable Farming in North East England during the Later Prehistoric and Roman Period: An Archaeobotanical Perspective. PhD Thesis University of Sheffield
Small grasses	SFH/SFL	Archaeological	North-east England	Van der Veen, M. (1991) Arable Farming in North East England during the Later Prehistoric and Roman Period: An Archaeobotanical Perspective. PhD Thesis University of Sheffield
Spergular arvensis	SFH	Archaeological	North-east England	Van der Veen, M. (1991) Arable Farming in North East England during the Later Prehistoric and Roman Period: An Archaeobotanical Perspective. PhD Thesis University of Sheffield
Stellaria media	SFH	Archaeological	North-east England	Van der Veen, M. (1991) Arable Farming in North East England during the Later Prehistoric and Roman Period: An Archaeobotanical Perspective. PhD Thesis University of Sheffield
Tripleurospermum indorom	SFL	Archaeological	North-east England	Van der Veen, M. (1991) Arable Farming in North East England during the Later Prehistoric and Roman Period: An Archaeobotanical Perspective. PhD Thesis University of Sheffield
Urtica urens	SFH	Archaeological	North-east England	Van der Veen, M. (1991) Arable Farming in North East England during the Later Prehistoric and Roman Period: An Archaeobotanical Perspective. PhD Thesis University of Sheffield
Veronica arvensis	SFH	Archaeological	North-east England	Van der Veen, M. (1991) Arable Farming in North East England during the Later Prehistoric and Roman Period: An Archaeobotanical Perspective. PhD Thesis University of Sheffield
Veronica cf. officinalis	SFH	Archaeological	North-east England	Van der Veen, M. (1991) Arable Farming in North East England during the Later Prehistoric and Roman Period: An Archaeobotanical Perspective. PhD Thesis University of Sheffield
Vicia hirsuta	BFH	Archaeological	North-east England	Van der Veen, M. (1991) Arable Farming in North East England during the Later Prehistoric and Roman Period: An Archaeobotanical Perspective. PhD Thesis University of Sheffield
Vicia/Lathyrus	BFH	Archaeological	North-east England	Van der Veen, M. (1991) Arable Farming in North East England during the Later Prehistoric and Roman Period: An Archaeobotanical Perspective. PhD Thesis University of Sheffield
Anisantha sp.	SFH	Archaeological	Peñalosa, Spain	Peña Chocarro, L. (1995) Prehistoric agriculture in Southern Spain during the Neolithic and the Bronze Age; the application of ethnographic models. PhD thesis University College London
Antennarea/Artemisia sp.	SFL	Archaeological	Peñalosa, Spain	Peña Chocarro, L. (1995) Prehistoric agriculture in Southern Spain during the Neolithic and the Bronze Age; the application of ethnographic models. PhD thesis University College London
Apera sp.	SFH	Archaeological	Peñalosa, Spain	Peña Chocarro, L. (1995) Prehistoric agriculture in Southern Spain during the Neolithic and the Bronze Age; the application of ethnographic models. PhD thesis University College London
Arenaria/Micromeria sp.	SFH	Archaeological	Peñalosa, Spain	Peña Chocarro, L. (1995) Prehistoric agriculture in Southern Spain during the Neolithic and the Bronze Age; the application of ethnographic models. PhD thesis University College London
Asperula arvensis	BFH	Archaeological	Peñalosa, Spain	Peña Chocarro, L. (1995) Prehistoric agriculture in Southern Spain during the Neolithic and the Bronze Age; the application of ethnographic models. PhD thesis University College London
Avena sp.	BHH	Archaeological	Peñalosa, Spain	Peña Chocarro, L. (1995) Prehistoric agriculture in Southern Spain during the Neolithic and the Bronze Age; the application of ethnographic models. PhD thesis University College London
Bupleurum sp.	SHH	Archaeological	Peñalosa, Spain	Peña Chocarro, L. (1995) Prehistoric agriculture in Southern Spain during the Neolithic and the Bronze Age; the application of ethnographic models. PhD thesis University College London
Campanula sp.	SFL	Archaeological	Peñalosa, Spain	Peña Chocarro, L. (1995) Prehistoric agriculture in Southern Spain during the Neolithic and the Bronze Age; the application of ethnographic models. PhD thesis University College London
cf Calendular sp.	BFH	Archaeological	Peñalosa, Spain	Peña Chocarro, L. (1995) Prehistoric agriculture in Southern Spain during the Neolithic and the Bronze Age; the application of ethnographic models. PhD thesis University College London
cf. Liliaceae (Muscari type)	SFH	Archaeological	Peñalosa, Spain	Peña Chocarro, L. (1995) Prehistoric agriculture in Southern Spain during the Neolithic and the Bronze Age; the application of ethnographic models. PhD thesis University College London
Chenopodium sp.	SFH	Archaeological	Peñalosa, Spain	Peña Chocarro, L. (1995) Prehistoric agriculture in Southern Spain during the Neolithic and the Bronze Age; the application of ethnographic models. PhD thesis University College London
Compositae (Asteraceae)	SHH	Archaeological	Peñalosa, Spain	Peña Chocarro, L. (1995) Prehistoric agriculture in Southern Spain during the Neolithic and the Bronze Age; the application of ethnographic models. PhD thesis University College London
Compositae (Liguliflorae)	SHH	Archaeological	Peñalosa, Spain	Peña Chocarro, L. (1995) Prehistoric agriculture in Southern Spain during the Neolithic and the Bronze Age; the application of ethnographic models. PhD thesis University College London
Compositae (small anthemidae)	SHH	Archaeological	Peñalosa, Spain	Peña Chocarro, L. (1995) Prehistoric agriculture in Southern Spain during the Neolithic and the Bronze Age; the application of ethnographic models. PhD thesis University College London
Compsitae (Filago type)	SHH	Archaeological	Peñalosa, Spain	Peña Chocarro, L. (1995) Prehistoric agriculture in Southern Spain during the Neolithic and the Bronze Age; the application of ethnographic models. PhD thesis University College London
Coronilla sp. (minute)	SHH	Archaeological	Peñalosa, Spain	Peña Chocarro, L. (1995) Prehistoric agriculture in Southern Spain during the Neolithic and the Bronze Age; the application of ethnographic models. PhD thesis University College London
Cruciferae/Trifoliae (Trifolium type)	SHH	Archaeological	Peñalosa, Spain	Peña Chocarro, L. (1995) Prehistoric agriculture in Southern Spain during the Neolithic and the Bronze Age; the application of ethnographic models. PhD thesis University College London
Crysanthemum segetum	SHH	Archaeological	Peñalosa, Spain	Peña Chocarro, L. (1995) Prehistoric agriculture in Southern Spain during the Neolithic and the Bronze Age; the application of ethnographic models. PhD thesis University College London
Cuscuta sp.	SFH	Archaeological	Peñalosa, Spain	Peña Chocarro, L. (1995) Prehistoric agriculture in Southern Spain during the Neolithic and the Bronze Age; the application of ethnographic models. PhD thesis University College London
Delphinium/Consolida sp.	SFH	Archaeological	Peñalosa, Spain	Peña Chocarro, L. (1995) Prehistoric agriculture in Southern Spain during the Neolithic and the Bronze Age; the application of ethnographic models. PhD thesis University College London
Desmazeria rigida	SFH	Archaeological	Peñalosa, Spain	Peña Chocarro, L. (1995) Prehistoric agriculture in Southern Spain during the Neolithic and the Bronze Age; the application of ethnographic models. PhD thesis University College London
Eragrostis type	SFH	Archaeological	Peñalosa, Spain	Peña Chocarro, L. (1995) Prehistoric agriculture in Southern Spain during the Neolithic and the Bronze Age; the application of ethnographic models. PhD thesis University College London
Euphorbia sp.	SFH	Archaeological	Peñalosa, Spain	Peña Chocarro, L. (1995) Prehistoric agriculture in Southern Spain during the Neolithic and the Bronze Age; the application of ethnographic models. PhD thesis University College London
Galium sp.	SFL	Archaeological	Peñalosa, Spain	Peña Chocarro, L. (1995) Prehistoric agriculture in Southern Spain during the Neolithic and the Bronze Age; the application of ethnographic models. PhD thesis University College London
Geranium /Erodium sp.	SFH	Archaeological	Peñalosa, Spain	Peña Chocarro, L. (1995) Prehistoric agriculture in Southern Spain during the Neolithic and the Bronze Age; the application of ethnographic models. PhD thesis University College London
Herniaria/Sagina type	SFH	Archaeological	Peñalosa, Spain	Peña Chocarro, L. (1995) Prehistoric agriculture in Southern Spain during the Neolithic and the Bronze Age; the application of ethnographic models. PhD thesis University College London
Hordeum spp.	SHH	Archaeological	Peñalosa, Spain	Peña Chocarro, L. (1995) Prehistoric agriculture in Southern Spain during the Neolithic and the Bronze Age; the application of ethnographic models. PhD thesis University College London
Lenontodon/Crepis sp.	SHH	Archaeological	Peñalosa, Spain	Peña Chocarro, L. (1995) Prehistoric agriculture in Southern Spain during the Neolithic and the Bronze Age; the application of ethnographic models. PhD thesis University College London
Lolium multiforum/perenne	BFH	Archaeological	Peñalosa, Spain	Peña Chocarro, L. (1995) Prehistoric agriculture in Southern Spain during the Neolithic and the Bronze Age; the application of ethnographic models. PhD thesis University College London
Lolium sp.	BFH	Archaeological	Peñalosa, Spain	Peña Chocarro, L. (1995) Prehistoric agriculture in Southern Spain during the Neolithic and the Bronze Age; the application of ethnographic models. PhD thesis University College London
Malva parviflora	BHH	Archaeological	Peñalosa, Spain	Peña Chocarro, L. (1995) Prehistoric agriculture in Southern Spain during the Neolithic and the Bronze Age; the application of ethnographic models. PhD thesis University College London
Matricaria type	SHH	Archaeological	Peñalosa, Spain	Peña Chocarro, L. (1995) Prehistoric agriculture in Southern Spain during the Neolithic and the Bronze Age; the application of ethnographic models. PhD thesis University College London
Minuartia/Cerastium sp.	SFH	Archaeological	Peñalosa, Spain	Peña Chocarro, L. (1995) Prehistoric agriculture in Southern Spain during the Neolithic and the Bronze Age; the application of ethnographic models. PhD thesis University College London
Misopates orontium	SFH	Archaeological	Peñalosa, Spain	Peña Chocarro, L. (1995) Prehistoric agriculture in Southern Spain during the Neolithic and the Bronze Age; the application of ethnographic models. PhD thesis University College London
Ornithopus sp.	BHH	Archaeological	Peñalosa, Spain	Peña Chocarro, L. (1995) Prehistoric agriculture in Southern Spain during the Neolithic and the Bronze Age; the application of ethnographic models. PhD thesis University College London
Panicum/Setaria sp.	SFH	Archaeological	Peñalosa, Spain	Peña Chocarro, L. (1995) Prehistoric agriculture in Southern Spain during the Neolithic and the Bronze Age; the application of ethnographic models. PhD thesis University College London
Papaver sp.	SHL	Archaeological	Peñalosa, Spain	Peña Chocarro, L. (1995) Prehistoric agriculture in Southern Spain during the Neolithic and the Bronze Age; the application of ethnographic models. PhD thesis University College London
Plantago sp.	SHL	Archaeological	Peñalosa, Spain	Peña Chocarro, L. (1995) Prehistoric agriculture in Southern Spain during the Neolithic and the Bronze Age; the application of ethnographic models. PhD thesis University College London
Poa cf. annua	SFH	Archaeological	Peñalosa, Spain	Peña Chocarro, L. (1995) Prehistoric agriculture in Southern Spain during the Neolithic and the Bronze Age; the application of ethnographic models. PhD thesis University College London
Poa sp	SFH	Archaeological	Peñalosa, Spain	Peña Chocarro, L. (1995) Prehistoric agriculture in Southern Spain during the Neolithic and the Bronze Age; the application of ethnographic models. PhD thesis University College London
Rumex acetosella (very small)	SFH	Archaeological	Peñalosa, Spain	Peña Chocarro, L. (1995) Prehistoric agriculture in Southern Spain during the Neolithic and the Bronze Age; the application of ethnographic models. PhD thesis University College London
Rumex acetosella/conglomeratus	SFH	Archaeological	Peñalosa, Spain	Peña Chocarro, L. (1995) Prehistoric agriculture in Southern Spain during the Neolithic and the Bronze Age; the application of ethnographic models. PhD thesis University College London
Rumex sp.	SFH	Archaeological	Peñalosa, Spain	Peña Chocarro, L. (1995) Prehistoric agriculture in Southern Spain during the Neolithic and the Bronze Age; the application of ethnographic models. PhD thesis University College London
Silene ?gallica	SHH	Archaeological	Peñalosa, Spain	Peña Chocarro, L. (1995) Prehistoric agriculture in Southern Spain during the Neolithic and the Bronze Age; the application of ethnographic models. PhD thesis University College London
Silene armeria	SHH	Archaeological	Peñalosa, Spain	Peña Chocarro, L. (1995) Prehistoric agriculture in Southern Spain during the Neolithic and the Bronze Age; the application of ethnographic models. PhD thesis University College London
Sisymbrium sp.	SFH	Archaeological	Peñalosa, Spain	Peña Chocarro, L. (1995) Prehistoric agriculture in Southern Spain during the Neolithic and the Bronze Age; the application of ethnographic models. PhD thesis University College London
Spergular arvensis	SFH	Archaeological	Peñalosa, Spain	Peña Chocarro, L. (1995) Prehistoric agriculture in Southern Spain during the Neolithic and the Bronze Age; the application of ethnographic models. PhD thesis University College London
Trifolium avernsis type	SHH	Archaeological	Peñalosa, Spain	Peña Chocarro, L. (1995) Prehistoric agriculture in Southern Spain during the Neolithic and the Bronze Age; the application of ethnographic models. PhD thesis University College London
Trifolium type	SHH	Archaeological	Peñalosa, Spain	Peña Chocarro, L. (1995) Prehistoric agriculture in Southern Spain during the Neolithic and the Bronze Age; the application of ethnographic models. PhD thesis University College London
Trigonella /Medicago sp.	SHH	Archaeological	Peñalosa, Spain	Peña Chocarro, L. (1995) Prehistoric agriculture in Southern Spain during the Neolithic and the Bronze Age; the application of ethnographic models. PhD thesis University College London
Trigonella type	SHH	Archaeological	Peñalosa, Spain	Peña Chocarro, L. (1995) Prehistoric agriculture in Southern Spain during the Neolithic and the Bronze Age; the application of ethnographic models. PhD thesis University College London
Tussilago minma	SFH	Archaeological	Peñalosa, Spain	Peña Chocarro, L. (1995) Prehistoric agriculture in Southern Spain during the Neolithic and the Bronze Age; the application of ethnographic models. PhD thesis University College London
Valerianella locusta	SFH	Archaeological	Peñalosa, Spain	Peña Chocarro, L. (1995) Prehistoric agriculture in Southern Spain during the Neolithic and the Bronze Age; the application of ethnographic models. PhD thesis University College London
Vulpia sp.	SFH	Archaeological	Peñalosa, Spain	Peña Chocarro, L. (1995) Prehistoric agriculture in Southern Spain during the Neolithic and the Bronze Age; the application of ethnographic models. PhD thesis University College London
Agrostemma githago	BFH	Archaeological	Stafford, England	McKerracher M, Bogaard A, Bronk Ramsey C, Charles M, Forster E, Hamerow H, Hodgson J, Holmes M, Neil S, Roushannafas T, Stroud E, Thomas R, (2023) Digital Archive for Feeding Anglo-Saxon England (FeedSax): The Bioarchaeology of an Agricultural Revolution, 2017-2022 [data-set]. York: Archaeology Data Service [distributor] https://doi.org/10.5284/1057492
Anthemis cotula	BHH	Archaeological	Stafford, England	McKerracher M, Bogaard A, Bronk Ramsey C, Charles M, Forster E, Hamerow H, Hodgson J, Holmes M, Neil S, Roushannafas T, Stroud E, Thomas R, (2023) Digital Archive for Feeding Anglo-Saxon England (FeedSax): The Bioarchaeology of an Agricultural Revolution, 2017-2022 [data-set]. York: Archaeology Data Service [distributor] https://doi.org/10.5284/1057492
Atriplex patula/prostrata	SFH	Archaeological	Stafford, England	McKerracher M, Bogaard A, Bronk Ramsey C, Charles M, Forster E, Hamerow H, Hodgson J, Holmes M, Neil S, Roushannafas T, Stroud E, Thomas R, (2023) Digital Archive for Feeding Anglo-Saxon England (FeedSax): The Bioarchaeology of an Agricultural Revolution, 2017-2022 [data-set]. York: Archaeology Data Service [distributor] https://doi.org/10.5284/1057492
Brassica	SFH	Archaeological	Stafford, England	McKerracher M, Bogaard A, Bronk Ramsey C, Charles M, Forster E, Hamerow H, Hodgson J, Holmes M, Neil S, Roushannafas T, Stroud E, Thomas R, (2023) Digital Archive for Feeding Anglo-Saxon England (FeedSax): The Bioarchaeology of an Agricultural Revolution, 2017-2022 [data-set]. York: Archaeology Data Service [distributor] https://doi.org/10.5284/1057492
Brassica nigra	SFH	Archaeological	Stafford, England	McKerracher M, Bogaard A, Bronk Ramsey C, Charles M, Forster E, Hamerow H, Hodgson J, Holmes M, Neil S, Roushannafas T, Stroud E, Thomas R, (2023) Digital Archive for Feeding Anglo-Saxon England (FeedSax): The Bioarchaeology of an Agricultural Revolution, 2017-2022 [data-set]. York: Archaeology Data Service [distributor] https://doi.org/10.5284/1057492
Brassica/Sinapis alba	SFH	Archaeological	Stafford, England	McKerracher M, Bogaard A, Bronk Ramsey C, Charles M, Forster E, Hamerow H, Hodgson J, Holmes M, Neil S, Roushannafas T, Stroud E, Thomas R, (2023) Digital Archive for Feeding Anglo-Saxon England (FeedSax): The Bioarchaeology of an Agricultural Revolution, 2017-2022 [data-set]. York: Archaeology Data Service [distributor] https://doi.org/10.5284/1057492
Bromus hordeaceus/secalinus	BFH	Archaeological	Stafford, England	McKerracher M, Bogaard A, Bronk Ramsey C, Charles M, Forster E, Hamerow H, Hodgson J, Holmes M, Neil S, Roushannafas T, Stroud E, Thomas R, (2023) Digital Archive for Feeding Anglo-Saxon England (FeedSax): The Bioarchaeology of an Agricultural Revolution, 2017-2022 [data-set]. York: Archaeology Data Service [distributor] https://doi.org/10.5284/1057492
Carex	SFH	Archaeological	Stafford, England	McKerracher M, Bogaard A, Bronk Ramsey C, Charles M, Forster E, Hamerow H, Hodgson J, Holmes M, Neil S, Roushannafas T, Stroud E, Thomas R, (2023) Digital Archive for Feeding Anglo-Saxon England (FeedSax): The Bioarchaeology of an Agricultural Revolution, 2017-2022 [data-set]. York: Archaeology Data Service [distributor] https://doi.org/10.5284/1057492
Carex appropinquata	SFH	Archaeological	Stafford, England	McKerracher M, Bogaard A, Bronk Ramsey C, Charles M, Forster E, Hamerow H, Hodgson J, Holmes M, Neil S, Roushannafas T, Stroud E, Thomas R, (2023) Digital Archive for Feeding Anglo-Saxon England (FeedSax): The Bioarchaeology of an Agricultural Revolution, 2017-2022 [data-set]. York: Archaeology Data Service [distributor] https://doi.org/10.5284/1057492
Carex flava	SFH	Archaeological	Stafford, England	McKerracher M, Bogaard A, Bronk Ramsey C, Charles M, Forster E, Hamerow H, Hodgson J, Holmes M, Neil S, Roushannafas T, Stroud E, Thomas R, (2023) Digital Archive for Feeding Anglo-Saxon England (FeedSax): The Bioarchaeology of an Agricultural Revolution, 2017-2022 [data-set]. York: Archaeology Data Service [distributor] https://doi.org/10.5284/1057492
Carex nigra	SFH	Archaeological	Stafford, England	McKerracher M, Bogaard A, Bronk Ramsey C, Charles M, Forster E, Hamerow H, Hodgson J, Holmes M, Neil S, Roushannafas T, Stroud E, Thomas R, (2023) Digital Archive for Feeding Anglo-Saxon England (FeedSax): The Bioarchaeology of an Agricultural Revolution, 2017-2022 [data-set]. York: Archaeology Data Service [distributor] https://doi.org/10.5284/1057492
Carex panicea	SFH	Archaeological	Stafford, England	McKerracher M, Bogaard A, Bronk Ramsey C, Charles M, Forster E, Hamerow H, Hodgson J, Holmes M, Neil S, Roushannafas T, Stroud E, Thomas R, (2023) Digital Archive for Feeding Anglo-Saxon England (FeedSax): The Bioarchaeology of an Agricultural Revolution, 2017-2022 [data-set]. York: Archaeology Data Service [distributor] https://doi.org/10.5284/1057492
Chenopodium	SFH	Archaeological	Stafford, England	McKerracher M, Bogaard A, Bronk Ramsey C, Charles M, Forster E, Hamerow H, Hodgson J, Holmes M, Neil S, Roushannafas T, Stroud E, Thomas R, (2023) Digital Archive for Feeding Anglo-Saxon England (FeedSax): The Bioarchaeology of an Agricultural Revolution, 2017-2022 [data-set]. York: Archaeology Data Service [distributor] https://doi.org/10.5284/1057492
Chenopodium album	SFH	Archaeological	Stafford, England	McKerracher M, Bogaard A, Bronk Ramsey C, Charles M, Forster E, Hamerow H, Hodgson J, Holmes M, Neil S, Roushannafas T, Stroud E, Thomas R, (2023) Digital Archive for Feeding Anglo-Saxon England (FeedSax): The Bioarchaeology of an Agricultural Revolution, 2017-2022 [data-set]. York: Archaeology Data Service [distributor] https://doi.org/10.5284/1057492
Chenopodium murale	SFH	Archaeological	Stafford, England	McKerracher M, Bogaard A, Bronk Ramsey C, Charles M, Forster E, Hamerow H, Hodgson J, Holmes M, Neil S, Roushannafas T, Stroud E, Thomas R, (2023) Digital Archive for Feeding Anglo-Saxon England (FeedSax): The Bioarchaeology of an Agricultural Revolution, 2017-2022 [data-set]. York: Archaeology Data Service [distributor] https://doi.org/10.5284/1057492
Eleocharis palustris/uniglumis	SFH	Archaeological	Stafford, England	McKerracher M, Bogaard A, Bronk Ramsey C, Charles M, Forster E, Hamerow H, Hodgson J, Holmes M, Neil S, Roushannafas T, Stroud E, Thomas R, (2023) Digital Archive for Feeding Anglo-Saxon England (FeedSax): The Bioarchaeology of an Agricultural Revolution, 2017-2022 [data-set]. York: Archaeology Data Service [distributor] https://doi.org/10.5284/1057492
Euphrasia/Odontites vernus	SFL	Archaeological	Stafford, England	McKerracher M, Bogaard A, Bronk Ramsey C, Charles M, Forster E, Hamerow H, Hodgson J, Holmes M, Neil S, Roushannafas T, Stroud E, Thomas R, (2023) Digital Archive for Feeding Anglo-Saxon England (FeedSax): The Bioarchaeology of an Agricultural Revolution, 2017-2022 [data-set]. York: Archaeology Data Service [distributor] https://doi.org/10.5284/1057492
Fallopia convolvulus	BFH	Archaeological	Stafford, England	McKerracher M, Bogaard A, Bronk Ramsey C, Charles M, Forster E, Hamerow H, Hodgson J, Holmes M, Neil S, Roushannafas T, Stroud E, Thomas R, (2023) Digital Archive for Feeding Anglo-Saxon England (FeedSax): The Bioarchaeology of an Agricultural Revolution, 2017-2022 [data-set]. York: Archaeology Data Service [distributor] https://doi.org/10.5284/1057492
Galeopsis	BFH	Archaeological	Stafford, England	McKerracher M, Bogaard A, Bronk Ramsey C, Charles M, Forster E, Hamerow H, Hodgson J, Holmes M, Neil S, Roushannafas T, Stroud E, Thomas R, (2023) Digital Archive for Feeding Anglo-Saxon England (FeedSax): The Bioarchaeology of an Agricultural Revolution, 2017-2022 [data-set]. York: Archaeology Data Service [distributor] https://doi.org/10.5284/1057492
Galeopsis angustifolia	BFH	Archaeological	Stafford, England	McKerracher M, Bogaard A, Bronk Ramsey C, Charles M, Forster E, Hamerow H, Hodgson J, Holmes M, Neil S, Roushannafas T, Stroud E, Thomas R, (2023) Digital Archive for Feeding Anglo-Saxon England (FeedSax): The Bioarchaeology of an Agricultural Revolution, 2017-2022 [data-set]. York: Archaeology Data Service [distributor] https://doi.org/10.5284/1057492
Galeopsis speciosa/Galeopsis tetrahit	BFH	Archaeological	Stafford, England	McKerracher M, Bogaard A, Bronk Ramsey C, Charles M, Forster E, Hamerow H, Hodgson J, Holmes M, Neil S, Roushannafas T, Stroud E, Thomas R, (2023) Digital Archive for Feeding Anglo-Saxon England (FeedSax): The Bioarchaeology of an Agricultural Revolution, 2017-2022 [data-set]. York: Archaeology Data Service [distributor] https://doi.org/10.5284/1057492
Galeopsis tetrahit	BFH	Archaeological	Stafford, England	McKerracher M, Bogaard A, Bronk Ramsey C, Charles M, Forster E, Hamerow H, Hodgson J, Holmes M, Neil S, Roushannafas T, Stroud E, Thomas R, (2023) Digital Archive for Feeding Anglo-Saxon England (FeedSax): The Bioarchaeology of an Agricultural Revolution, 2017-2022 [data-set]. York: Archaeology Data Service [distributor] https://doi.org/10.5284/1057492
Galium	SFH/BFH	Archaeological	Stafford, England	McKerracher M, Bogaard A, Bronk Ramsey C, Charles M, Forster E, Hamerow H, Hodgson J, Holmes M, Neil S, Roushannafas T, Stroud E, Thomas R, (2023) Digital Archive for Feeding Anglo-Saxon England (FeedSax): The Bioarchaeology of an Agricultural Revolution, 2017-2022 [data-set]. York: Archaeology Data Service [distributor] https://doi.org/10.5284/1057492
Galium aparine	BFH	Archaeological	Stafford, England	McKerracher M, Bogaard A, Bronk Ramsey C, Charles M, Forster E, Hamerow H, Hodgson J, Holmes M, Neil S, Roushannafas T, Stroud E, Thomas R, (2023) Digital Archive for Feeding Anglo-Saxon England (FeedSax): The Bioarchaeology of an Agricultural Revolution, 2017-2022 [data-set]. York: Archaeology Data Service [distributor] https://doi.org/10.5284/1057492
Galium aparine/Galium spurium	SFH/BFH	Archaeological	Stafford, England	McKerracher M, Bogaard A, Bronk Ramsey C, Charles M, Forster E, Hamerow H, Hodgson J, Holmes M, Neil S, Roushannafas T, Stroud E, Thomas R, (2023) Digital Archive for Feeding Anglo-Saxon England (FeedSax): The Bioarchaeology of an Agricultural Revolution, 2017-2022 [data-set]. York: Archaeology Data Service [distributor] https://doi.org/10.5284/1057492
Glebionis segetum	SHH	Archaeological	Stafford, England	McKerracher M, Bogaard A, Bronk Ramsey C, Charles M, Forster E, Hamerow H, Hodgson J, Holmes M, Neil S, Roushannafas T, Stroud E, Thomas R, (2023) Digital Archive for Feeding Anglo-Saxon England (FeedSax): The Bioarchaeology of an Agricultural Revolution, 2017-2022 [data-set]. York: Archaeology Data Service [distributor] https://doi.org/10.5284/1057492
Isolepis setacea	SFH	Archaeological	Stafford, England	McKerracher M, Bogaard A, Bronk Ramsey C, Charles M, Forster E, Hamerow H, Hodgson J, Holmes M, Neil S, Roushannafas T, Stroud E, Thomas R, (2023) Digital Archive for Feeding Anglo-Saxon England (FeedSax): The Bioarchaeology of an Agricultural Revolution, 2017-2022 [data-set]. York: Archaeology Data Service [distributor] https://doi.org/10.5284/1057492
Lathyrus pratensis	BFH	Archaeological	Stafford, England	McKerracher M, Bogaard A, Bronk Ramsey C, Charles M, Forster E, Hamerow H, Hodgson J, Holmes M, Neil S, Roushannafas T, Stroud E, Thomas R, (2023) Digital Archive for Feeding Anglo-Saxon England (FeedSax): The Bioarchaeology of an Agricultural Revolution, 2017-2022 [data-set]. York: Archaeology Data Service [distributor] https://doi.org/10.5284/1057492
Lathyrus/Vicia	BFH	Archaeological	Stafford, England	McKerracher M, Bogaard A, Bronk Ramsey C, Charles M, Forster E, Hamerow H, Hodgson J, Holmes M, Neil S, Roushannafas T, Stroud E, Thomas R, (2023) Digital Archive for Feeding Anglo-Saxon England (FeedSax): The Bioarchaeology of an Agricultural Revolution, 2017-2022 [data-set]. York: Archaeology Data Service [distributor] https://doi.org/10.5284/1057492
Leucanthemum vulgare	SHL	Archaeological	Stafford, England	McKerracher M, Bogaard A, Bronk Ramsey C, Charles M, Forster E, Hamerow H, Hodgson J, Holmes M, Neil S, Roushannafas T, Stroud E, Thomas R, (2023) Digital Archive for Feeding Anglo-Saxon England (FeedSax): The Bioarchaeology of an Agricultural Revolution, 2017-2022 [data-set]. York: Archaeology Data Service [distributor] https://doi.org/10.5284/1057492
Lithospermum arvense	SFH	Archaeological	Stafford, England	McKerracher M, Bogaard A, Bronk Ramsey C, Charles M, Forster E, Hamerow H, Hodgson J, Holmes M, Neil S, Roushannafas T, Stroud E, Thomas R, (2023) Digital Archive for Feeding Anglo-Saxon England (FeedSax): The Bioarchaeology of an Agricultural Revolution, 2017-2022 [data-set]. York: Archaeology Data Service [distributor] https://doi.org/10.5284/1057492
Lolium temulentum	BFH	Archaeological	Stafford, England	McKerracher M, Bogaard A, Bronk Ramsey C, Charles M, Forster E, Hamerow H, Hodgson J, Holmes M, Neil S, Roushannafas T, Stroud E, Thomas R, (2023) Digital Archive for Feeding Anglo-Saxon England (FeedSax): The Bioarchaeology of an Agricultural Revolution, 2017-2022 [data-set]. York: Archaeology Data Service [distributor] https://doi.org/10.5284/1057492
Malva sylvestris	SHH	Archaeological	Stafford, England	McKerracher M, Bogaard A, Bronk Ramsey C, Charles M, Forster E, Hamerow H, Hodgson J, Holmes M, Neil S, Roushannafas T, Stroud E, Thomas R, (2023) Digital Archive for Feeding Anglo-Saxon England (FeedSax): The Bioarchaeology of an Agricultural Revolution, 2017-2022 [data-set]. York: Archaeology Data Service [distributor] https://doi.org/10.5284/1057492
Montia fontana	SFH	Archaeological	Stafford, England	McKerracher M, Bogaard A, Bronk Ramsey C, Charles M, Forster E, Hamerow H, Hodgson J, Holmes M, Neil S, Roushannafas T, Stroud E, Thomas R, (2023) Digital Archive for Feeding Anglo-Saxon England (FeedSax): The Bioarchaeology of an Agricultural Revolution, 2017-2022 [data-set]. York: Archaeology Data Service [distributor] https://doi.org/10.5284/1057492
Papaver	SHL	Archaeological	Stafford, England	McKerracher M, Bogaard A, Bronk Ramsey C, Charles M, Forster E, Hamerow H, Hodgson J, Holmes M, Neil S, Roushannafas T, Stroud E, Thomas R, (2023) Digital Archive for Feeding Anglo-Saxon England (FeedSax): The Bioarchaeology of an Agricultural Revolution, 2017-2022 [data-set]. York: Archaeology Data Service [distributor] https://doi.org/10.5284/1057492
Papaver argemone	SHL	Archaeological	Stafford, England	McKerracher M, Bogaard A, Bronk Ramsey C, Charles M, Forster E, Hamerow H, Hodgson J, Holmes M, Neil S, Roushannafas T, Stroud E, Thomas R, (2023) Digital Archive for Feeding Anglo-Saxon England (FeedSax): The Bioarchaeology of an Agricultural Revolution, 2017-2022 [data-set]. York: Archaeology Data Service [distributor] https://doi.org/10.5284/1057492
Papaver dubium	SHL	Archaeological	Stafford, England	McKerracher M, Bogaard A, Bronk Ramsey C, Charles M, Forster E, Hamerow H, Hodgson J, Holmes M, Neil S, Roushannafas T, Stroud E, Thomas R, (2023) Digital Archive for Feeding Anglo-Saxon England (FeedSax): The Bioarchaeology of an Agricultural Revolution, 2017-2022 [data-set]. York: Archaeology Data Service [distributor] https://doi.org/10.5284/1057492
Persicaria hydropiper	SFH	Archaeological	Stafford, England	McKerracher M, Bogaard A, Bronk Ramsey C, Charles M, Forster E, Hamerow H, Hodgson J, Holmes M, Neil S, Roushannafas T, Stroud E, Thomas R, (2023) Digital Archive for Feeding Anglo-Saxon England (FeedSax): The Bioarchaeology of an Agricultural Revolution, 2017-2022 [data-set]. York: Archaeology Data Service [distributor] https://doi.org/10.5284/1057492
Persicaria lapathifolia	SFH	Archaeological	Stafford, England	McKerracher M, Bogaard A, Bronk Ramsey C, Charles M, Forster E, Hamerow H, Hodgson J, Holmes M, Neil S, Roushannafas T, Stroud E, Thomas R, (2023) Digital Archive for Feeding Anglo-Saxon England (FeedSax): The Bioarchaeology of an Agricultural Revolution, 2017-2022 [data-set]. York: Archaeology Data Service [distributor] https://doi.org/10.5284/1057492
Persicaria lapathifolia/Persicaria maculosa	SFH	Archaeological	Stafford, England	McKerracher M, Bogaard A, Bronk Ramsey C, Charles M, Forster E, Hamerow H, Hodgson J, Holmes M, Neil S, Roushannafas T, Stroud E, Thomas R, (2023) Digital Archive for Feeding Anglo-Saxon England (FeedSax): The Bioarchaeology of an Agricultural Revolution, 2017-2022 [data-set]. York: Archaeology Data Service [distributor] https://doi.org/10.5284/1057492
Persicaria maculosa	SFH	Archaeological	Stafford, England	McKerracher M, Bogaard A, Bronk Ramsey C, Charles M, Forster E, Hamerow H, Hodgson J, Holmes M, Neil S, Roushannafas T, Stroud E, Thomas R, (2023) Digital Archive for Feeding Anglo-Saxon England (FeedSax): The Bioarchaeology of an Agricultural Revolution, 2017-2022 [data-set]. York: Archaeology Data Service [distributor] https://doi.org/10.5284/1057492
Phleum pratense	SFH	Archaeological	Stafford, England	McKerracher M, Bogaard A, Bronk Ramsey C, Charles M, Forster E, Hamerow H, Hodgson J, Holmes M, Neil S, Roushannafas T, Stroud E, Thomas R, (2023) Digital Archive for Feeding Anglo-Saxon England (FeedSax): The Bioarchaeology of an Agricultural Revolution, 2017-2022 [data-set]. York: Archaeology Data Service [distributor] https://doi.org/10.5284/1057492
Plantago	SFH	Archaeological	Stafford, England	McKerracher M, Bogaard A, Bronk Ramsey C, Charles M, Forster E, Hamerow H, Hodgson J, Holmes M, Neil S, Roushannafas T, Stroud E, Thomas R, (2023) Digital Archive for Feeding Anglo-Saxon England (FeedSax): The Bioarchaeology of an Agricultural Revolution, 2017-2022 [data-set]. York: Archaeology Data Service [distributor] https://doi.org/10.5284/1057492
Plantago lanceolata	SFH	Archaeological	Stafford, England	McKerracher M, Bogaard A, Bronk Ramsey C, Charles M, Forster E, Hamerow H, Hodgson J, Holmes M, Neil S, Roushannafas T, Stroud E, Thomas R, (2023) Digital Archive for Feeding Anglo-Saxon England (FeedSax): The Bioarchaeology of an Agricultural Revolution, 2017-2022 [data-set]. York: Archaeology Data Service [distributor] https://doi.org/10.5284/1057492
Plantago major	SFH	Archaeological	Stafford, England	McKerracher M, Bogaard A, Bronk Ramsey C, Charles M, Forster E, Hamerow H, Hodgson J, Holmes M, Neil S, Roushannafas T, Stroud E, Thomas R, (2023) Digital Archive for Feeding Anglo-Saxon England (FeedSax): The Bioarchaeology of an Agricultural Revolution, 2017-2022 [data-set]. York: Archaeology Data Service [distributor] https://doi.org/10.5284/1057492
Poa annua	SFH	Archaeological	Stafford, England	McKerracher M, Bogaard A, Bronk Ramsey C, Charles M, Forster E, Hamerow H, Hodgson J, Holmes M, Neil S, Roushannafas T, Stroud E, Thomas R, (2023) Digital Archive for Feeding Anglo-Saxon England (FeedSax): The Bioarchaeology of an Agricultural Revolution, 2017-2022 [data-set]. York: Archaeology Data Service [distributor] https://doi.org/10.5284/1057492
Polygonum aviculare	SFH	Archaeological	Stafford, England	McKerracher M, Bogaard A, Bronk Ramsey C, Charles M, Forster E, Hamerow H, Hodgson J, Holmes M, Neil S, Roushannafas T, Stroud E, Thomas R, (2023) Digital Archive for Feeding Anglo-Saxon England (FeedSax): The Bioarchaeology of an Agricultural Revolution, 2017-2022 [data-set]. York: Archaeology Data Service [distributor] https://doi.org/10.5284/1057492
Raphanus raphanistrum	BHH	Archaeological	Stafford, England	McKerracher M, Bogaard A, Bronk Ramsey C, Charles M, Forster E, Hamerow H, Hodgson J, Holmes M, Neil S, Roushannafas T, Stroud E, Thomas R, (2023) Digital Archive for Feeding Anglo-Saxon England (FeedSax): The Bioarchaeology of an Agricultural Revolution, 2017-2022 [data-set]. York: Archaeology Data Service [distributor] https://doi.org/10.5284/1057492
Rumex	SFH	Archaeological	Stafford, England	McKerracher M, Bogaard A, Bronk Ramsey C, Charles M, Forster E, Hamerow H, Hodgson J, Holmes M, Neil S, Roushannafas T, Stroud E, Thomas R, (2023) Digital Archive for Feeding Anglo-Saxon England (FeedSax): The Bioarchaeology of an Agricultural Revolution, 2017-2022 [data-set]. York: Archaeology Data Service [distributor] https://doi.org/10.5284/1057492
Rumex acetosa	SFH	Archaeological	Stafford, England	McKerracher M, Bogaard A, Bronk Ramsey C, Charles M, Forster E, Hamerow H, Hodgson J, Holmes M, Neil S, Roushannafas T, Stroud E, Thomas R, (2023) Digital Archive for Feeding Anglo-Saxon England (FeedSax): The Bioarchaeology of an Agricultural Revolution, 2017-2022 [data-set]. York: Archaeology Data Service [distributor] https://doi.org/10.5284/1057492
Rumex acetosella	SFH	Archaeological	Stafford, England	McKerracher M, Bogaard A, Bronk Ramsey C, Charles M, Forster E, Hamerow H, Hodgson J, Holmes M, Neil S, Roushannafas T, Stroud E, Thomas R, (2023) Digital Archive for Feeding Anglo-Saxon England (FeedSax): The Bioarchaeology of an Agricultural Revolution, 2017-2022 [data-set]. York: Archaeology Data Service [distributor] https://doi.org/10.5284/1057492
Rumex obtusifolius	SFH	Archaeological	Stafford, England	McKerracher M, Bogaard A, Bronk Ramsey C, Charles M, Forster E, Hamerow H, Hodgson J, Holmes M, Neil S, Roushannafas T, Stroud E, Thomas R, (2023) Digital Archive for Feeding Anglo-Saxon England (FeedSax): The Bioarchaeology of an Agricultural Revolution, 2017-2022 [data-set]. York: Archaeology Data Service [distributor] https://doi.org/10.5284/1057492
Silene dioica	SHH	Archaeological	Stafford, England	McKerracher M, Bogaard A, Bronk Ramsey C, Charles M, Forster E, Hamerow H, Hodgson J, Holmes M, Neil S, Roushannafas T, Stroud E, Thomas R, (2023) Digital Archive for Feeding Anglo-Saxon England (FeedSax): The Bioarchaeology of an Agricultural Revolution, 2017-2022 [data-set]. York: Archaeology Data Service [distributor] https://doi.org/10.5284/1057492
Silene flos-cuculi	SHH	Archaeological	Stafford, England	McKerracher M, Bogaard A, Bronk Ramsey C, Charles M, Forster E, Hamerow H, Hodgson J, Holmes M, Neil S, Roushannafas T, Stroud E, Thomas R, (2023) Digital Archive for Feeding Anglo-Saxon England (FeedSax): The Bioarchaeology of an Agricultural Revolution, 2017-2022 [data-set]. York: Archaeology Data Service [distributor] https://doi.org/10.5284/1057492
Silene latifolia	SHH	Archaeological	Stafford, England	McKerracher M, Bogaard A, Bronk Ramsey C, Charles M, Forster E, Hamerow H, Hodgson J, Holmes M, Neil S, Roushannafas T, Stroud E, Thomas R, (2023) Digital Archive for Feeding Anglo-Saxon England (FeedSax): The Bioarchaeology of an Agricultural Revolution, 2017-2022 [data-set]. York: Archaeology Data Service [distributor] https://doi.org/10.5284/1057492
Silene nutans	SHH	Archaeological	Stafford, England	McKerracher M, Bogaard A, Bronk Ramsey C, Charles M, Forster E, Hamerow H, Hodgson J, Holmes M, Neil S, Roushannafas T, Stroud E, Thomas R, (2023) Digital Archive for Feeding Anglo-Saxon England (FeedSax): The Bioarchaeology of an Agricultural Revolution, 2017-2022 [data-set]. York: Archaeology Data Service [distributor] https://doi.org/10.5284/1057492
Silene vulgaris	SHH	Archaeological	Stafford, England	McKerracher M, Bogaard A, Bronk Ramsey C, Charles M, Forster E, Hamerow H, Hodgson J, Holmes M, Neil S, Roushannafas T, Stroud E, Thomas R, (2023) Digital Archive for Feeding Anglo-Saxon England (FeedSax): The Bioarchaeology of an Agricultural Revolution, 2017-2022 [data-set]. York: Archaeology Data Service [distributor] https://doi.org/10.5284/1057492
Sinapis arvensis	SFH	Archaeological	Stafford, England	McKerracher M, Bogaard A, Bronk Ramsey C, Charles M, Forster E, Hamerow H, Hodgson J, Holmes M, Neil S, Roushannafas T, Stroud E, Thomas R, (2023) Digital Archive for Feeding Anglo-Saxon England (FeedSax): The Bioarchaeology of an Agricultural Revolution, 2017-2022 [data-set]. York: Archaeology Data Service [distributor] https://doi.org/10.5284/1057492
Spergula arvensis	SFH	Archaeological	Stafford, England	McKerracher M, Bogaard A, Bronk Ramsey C, Charles M, Forster E, Hamerow H, Hodgson J, Holmes M, Neil S, Roushannafas T, Stroud E, Thomas R, (2023) Digital Archive for Feeding Anglo-Saxon England (FeedSax): The Bioarchaeology of an Agricultural Revolution, 2017-2022 [data-set]. York: Archaeology Data Service [distributor] https://doi.org/10.5284/1057492
Stellaria media	SFH	Archaeological	Stafford, England	McKerracher M, Bogaard A, Bronk Ramsey C, Charles M, Forster E, Hamerow H, Hodgson J, Holmes M, Neil S, Roushannafas T, Stroud E, Thomas R, (2023) Digital Archive for Feeding Anglo-Saxon England (FeedSax): The Bioarchaeology of an Agricultural Revolution, 2017-2022 [data-set]. York: Archaeology Data Service [distributor] https://doi.org/10.5284/1057492
Trifolium	SFH	Archaeological	Stafford, England	McKerracher M, Bogaard A, Bronk Ramsey C, Charles M, Forster E, Hamerow H, Hodgson J, Holmes M, Neil S, Roushannafas T, Stroud E, Thomas R, (2023) Digital Archive for Feeding Anglo-Saxon England (FeedSax): The Bioarchaeology of an Agricultural Revolution, 2017-2022 [data-set]. York: Archaeology Data Service [distributor] https://doi.org/10.5284/1057492
Tripleurospermum inodorum	SFL	Archaeological	Stafford, England	McKerracher M, Bogaard A, Bronk Ramsey C, Charles M, Forster E, Hamerow H, Hodgson J, Holmes M, Neil S, Roushannafas T, Stroud E, Thomas R, (2023) Digital Archive for Feeding Anglo-Saxon England (FeedSax): The Bioarchaeology of an Agricultural Revolution, 2017-2022 [data-set]. York: Archaeology Data Service [distributor] https://doi.org/10.5284/1057492
Tripleurospermum maritimum	SFL	Archaeological	Stafford, England	McKerracher M, Bogaard A, Bronk Ramsey C, Charles M, Forster E, Hamerow H, Hodgson J, Holmes M, Neil S, Roushannafas T, Stroud E, Thomas R, (2023) Digital Archive for Feeding Anglo-Saxon England (FeedSax): The Bioarchaeology of an Agricultural Revolution, 2017-2022 [data-set]. York: Archaeology Data Service [distributor] https://doi.org/10.5284/1057492
Valerianella dentata	SFH	Archaeological	Stafford, England	McKerracher M, Bogaard A, Bronk Ramsey C, Charles M, Forster E, Hamerow H, Hodgson J, Holmes M, Neil S, Roushannafas T, Stroud E, Thomas R, (2023) Digital Archive for Feeding Anglo-Saxon England (FeedSax): The Bioarchaeology of an Agricultural Revolution, 2017-2022 [data-set]. York: Archaeology Data Service [distributor] https://doi.org/10.5284/1057492
Vicia	BFH	Archaeological	Stafford, England	McKerracher M, Bogaard A, Bronk Ramsey C, Charles M, Forster E, Hamerow H, Hodgson J, Holmes M, Neil S, Roushannafas T, Stroud E, Thomas R, (2023) Digital Archive for Feeding Anglo-Saxon England (FeedSax): The Bioarchaeology of an Agricultural Revolution, 2017-2022 [data-set]. York: Archaeology Data Service [distributor] https://doi.org/10.5284/1057492
Vicia hirsuta	BFH	Archaeological	Stafford, England	McKerracher M, Bogaard A, Bronk Ramsey C, Charles M, Forster E, Hamerow H, Hodgson J, Holmes M, Neil S, Roushannafas T, Stroud E, Thomas R, (2023) Digital Archive for Feeding Anglo-Saxon England (FeedSax): The Bioarchaeology of an Agricultural Revolution, 2017-2022 [data-set]. York: Archaeology Data Service [distributor] https://doi.org/10.5284/1057492
Vicia hirsuta/Vicia tetrasperma	BFH	Archaeological	Stafford, England	McKerracher M, Bogaard A, Bronk Ramsey C, Charles M, Forster E, Hamerow H, Hodgson J, Holmes M, Neil S, Roushannafas T, Stroud E, Thomas R, (2023) Digital Archive for Feeding Anglo-Saxon England (FeedSax): The Bioarchaeology of an Agricultural Revolution, 2017-2022 [data-set]. York: Archaeology Data Service [distributor] https://doi.org/10.5284/1057492
Vicia tetrasperma	BFH	Archaeological	Stafford, England	McKerracher M, Bogaard A, Bronk Ramsey C, Charles M, Forster E, Hamerow H, Hodgson J, Holmes M, Neil S, Roushannafas T, Stroud E, Thomas R, (2023) Digital Archive for Feeding Anglo-Saxon England (FeedSax): The Bioarchaeology of an Agricultural Revolution, 2017-2022 [data-set]. York: Archaeology Data Service [distributor] https://doi.org/10.5284/1057492
Aegilops indet. grain	BFH	Archaeological	Tell Brak, Syria	Charles, M and Bogaard, A (2001) Third-millennium BC Charred Plant Remains from Tell Brak. In Oates, D., Oates, J. and McDonald, H. (eds) Excavations at Tell Brak, vol. 2: Nagar in the third millennium BC. McDonald Institute for Archaeological Research and the British School of Archaeology in Iraq: Cambridge pp.301-326.
Androsace maxima	SFH	Archaeological	Tell Brak, Syria	Charles, M and Bogaard, A (2001) Third-millennium BC Charred Plant Remains from Tell Brak. In Oates, D., Oates, J. and McDonald, H. (eds) Excavations at Tell Brak, vol. 2: Nagar in the third millennium BC. McDonald Institute for Archaeological Research and the British School of Archaeology in Iraq: Cambridge pp.301-326.
Artemisia sp.	SFH	Archaeological	Tell Brak, Syria	Charles, M and Bogaard, A (2001) Third-millennium BC Charred Plant Remains from Tell Brak. In Oates, D., Oates, J. and McDonald, H. (eds) Excavations at Tell Brak, vol. 2: Nagar in the third millennium BC. McDonald Institute for Archaeological Research and the British School of Archaeology in Iraq: Cambridge pp.301-326.
Asperula arvensis	BFH	Archaeological	Tell Brak, Syria	Charles, M and Bogaard, A (2001) Third-millennium BC Charred Plant Remains from Tell Brak. In Oates, D., Oates, J. and McDonald, H. (eds) Excavations at Tell Brak, vol. 2: Nagar in the third millennium BC. McDonald Institute for Archaeological Research and the British School of Archaeology in Iraq: Cambridge pp.301-326.
Brassica/Sinapis	SFH	Archaeological	Tell Brak, Syria	Charles, M and Bogaard, A (2001) Third-millennium BC Charred Plant Remains from Tell Brak. In Oates, D., Oates, J. and McDonald, H. (eds) Excavations at Tell Brak, vol. 2: Nagar in the third millennium BC. McDonald Institute for Archaeological Research and the British School of Archaeology in Iraq: Cambridge pp.301-326.
Bromus cf. scoparius	SFL	Archaeological	Tell Brak, Syria	Charles, M and Bogaard, A (2001) Third-millennium BC Charred Plant Remains from Tell Brak. In Oates, D., Oates, J. and McDonald, H. (eds) Excavations at Tell Brak, vol. 2: Nagar in the third millennium BC. McDonald Institute for Archaeological Research and the British School of Archaeology in Iraq: Cambridge pp.301-326.
Bromus cf. tectorum	SFL	Archaeological	Tell Brak, Syria	Charles, M and Bogaard, A (2001) Third-millennium BC Charred Plant Remains from Tell Brak. In Oates, D., Oates, J. and McDonald, H. (eds) Excavations at Tell Brak, vol. 2: Nagar in the third millennium BC. McDonald Institute for Archaeological Research and the British School of Archaeology in Iraq: Cambridge pp.301-326.
Bromus sp.	SFL	Archaeological	Tell Brak, Syria	Charles, M and Bogaard, A (2001) Third-millennium BC Charred Plant Remains from Tell Brak. In Oates, D., Oates, J. and McDonald, H. (eds) Excavations at Tell Brak, vol. 2: Nagar in the third millennium BC. McDonald Institute for Archaeological Research and the British School of Archaeology in Iraq: Cambridge pp.301-326.
Centaurea sp.	BHH	Archaeological	Tell Brak, Syria	Charles, M and Bogaard, A (2001) Third-millennium BC Charred Plant Remains from Tell Brak. In Oates, D., Oates, J. and McDonald, H. (eds) Excavations at Tell Brak, vol. 2: Nagar in the third millennium BC. McDonald Institute for Archaeological Research and the British School of Archaeology in Iraq: Cambridge pp.301-326.
Chenopodium indet.	SFH	Archaeological	Tell Brak, Syria	Charles, M and Bogaard, A (2001) Third-millennium BC Charred Plant Remains from Tell Brak. In Oates, D., Oates, J. and McDonald, H. (eds) Excavations at Tell Brak, vol. 2: Nagar in the third millennium BC. McDonald Institute for Archaeological Research and the British School of Archaeology in Iraq: Cambridge pp.301-326.
Coronilla scorpioides	SHH	Archaeological	Tell Brak, Syria	Charles, M and Bogaard, A (2001) Third-millennium BC Charred Plant Remains from Tell Brak. In Oates, D., Oates, J. and McDonald, H. (eds) Excavations at Tell Brak, vol. 2: Nagar in the third millennium BC. McDonald Institute for Archaeological Research and the British School of Archaeology in Iraq: Cambridge pp.301-326.
Eremopyrum bonaepartis/confusum	BFH	Archaeological	Tell Brak, Syria	Charles, M and Bogaard, A (2001) Third-millennium BC Charred Plant Remains from Tell Brak. In Oates, D., Oates, J. and McDonald, H. (eds) Excavations at Tell Brak, vol. 2: Nagar in the third millennium BC. McDonald Institute for Archaeological Research and the British School of Archaeology in Iraq: Cambridge pp.301-326.
Fumaria parviflora/densiflora	BFH	Archaeological	Tell Brak, Syria	Charles, M and Bogaard, A (2001) Third-millennium BC Charred Plant Remains from Tell Brak. In Oates, D., Oates, J. and McDonald, H. (eds) Excavations at Tell Brak, vol. 2: Nagar in the third millennium BC. McDonald Institute for Archaeological Research and the British School of Archaeology in Iraq: Cambridge pp.301-326.
Gypsophila sp.	SHH	Archaeological	Tell Brak, Syria	Charles, M and Bogaard, A (2001) Third-millennium BC Charred Plant Remains from Tell Brak. In Oates, D., Oates, J. and McDonald, H. (eds) Excavations at Tell Brak, vol. 2: Nagar in the third millennium BC. McDonald Institute for Archaeological Research and the British School of Archaeology in Iraq: Cambridge pp.301-326.
Hordeum spontaneum grain	BFH	Archaeological	Tell Brak, Syria	Charles, M and Bogaard, A (2001) Third-millennium BC Charred Plant Remains from Tell Brak. In Oates, D., Oates, J. and McDonald, H. (eds) Excavations at Tell Brak, vol. 2: Nagar in the third millennium BC. McDonald Institute for Archaeological Research and the British School of Archaeology in Iraq: Cambridge pp.301-326.
Lolium cf. perenne	shl	Archaeological	Tell Brak, Syria	Charles, M and Bogaard, A (2001) Third-millennium BC Charred Plant Remains from Tell Brak. In Oates, D., Oates, J. and McDonald, H. (eds) Excavations at Tell Brak, vol. 2: Nagar in the third millennium BC. McDonald Institute for Archaeological Research and the British School of Archaeology in Iraq: Cambridge pp.301-326.
Lophochloa indet.	SFL	Archaeological	Tell Brak, Syria	Charles, M and Bogaard, A (2001) Third-millennium BC Charred Plant Remains from Tell Brak. In Oates, D., Oates, J. and McDonald, H. (eds) Excavations at Tell Brak, vol. 2: Nagar in the third millennium BC. McDonald Institute for Archaeological Research and the British School of Archaeology in Iraq: Cambridge pp.301-326.
Malvaceae	SHH	Archaeological	Tell Brak, Syria	Charles, M and Bogaard, A (2001) Third-millennium BC Charred Plant Remains from Tell Brak. In Oates, D., Oates, J. and McDonald, H. (eds) Excavations at Tell Brak, vol. 2: Nagar in the third millennium BC. McDonald Institute for Archaeological Research and the British School of Archaeology in Iraq: Cambridge pp.301-326.
Medicago indet.	BHH	Archaeological	Tell Brak, Syria	Charles, M and Bogaard, A (2001) Third-millennium BC Charred Plant Remains from Tell Brak. In Oates, D., Oates, J. and McDonald, H. (eds) Excavations at Tell Brak, vol. 2: Nagar in the third millennium BC. McDonald Institute for Archaeological Research and the British School of Archaeology in Iraq: Cambridge pp.301-326.
Papaver rhoeas	SHL	Archaeological	Tell Brak, Syria	Charles, M and Bogaard, A (2001) Third-millennium BC Charred Plant Remains from Tell Brak. In Oates, D., Oates, J. and McDonald, H. (eds) Excavations at Tell Brak, vol. 2: Nagar in the third millennium BC. McDonald Institute for Archaeological Research and the British School of Archaeology in Iraq: Cambridge pp.301-326.
Phalaris indet. (non-tuberosa)	SHH	Archaeological	Tell Brak, Syria	Charles, M and Bogaard, A (2001) Third-millennium BC Charred Plant Remains from Tell Brak. In Oates, D., Oates, J. and McDonald, H. (eds) Excavations at Tell Brak, vol. 2: Nagar in the third millennium BC. McDonald Institute for Archaeological Research and the British School of Archaeology in Iraq: Cambridge pp.301-326.
Rumex conglomeratus	SFH	Archaeological	Tell Brak, Syria	Charles, M and Bogaard, A (2001) Third-millennium BC Charred Plant Remains from Tell Brak. In Oates, D., Oates, J. and McDonald, H. (eds) Excavations at Tell Brak, vol. 2: Nagar in the third millennium BC. McDonald Institute for Archaeological Research and the British School of Archaeology in Iraq: Cambridge pp.301-326.
Scirpus maritimus	SHH	Archaeological	Tell Brak, Syria	Charles, M and Bogaard, A (2001) Third-millennium BC Charred Plant Remains from Tell Brak. In Oates, D., Oates, J. and McDonald, H. (eds) Excavations at Tell Brak, vol. 2: Nagar in the third millennium BC. McDonald Institute for Archaeological Research and the British School of Archaeology in Iraq: Cambridge pp.301-326.
Scirpus/Schoenoplectus	SHH	Archaeological	Tell Brak, Syria	Charles, M and Bogaard, A (2001) Third-millennium BC Charred Plant Remains from Tell Brak. In Oates, D., Oates, J. and McDonald, H. (eds) Excavations at Tell Brak, vol. 2: Nagar in the third millennium BC. McDonald Institute for Archaeological Research and the British School of Archaeology in Iraq: Cambridge pp.301-326.
Silene spp.	SHH	Archaeological	Tell Brak, Syria	Charles, M and Bogaard, A (2001) Third-millennium BC Charred Plant Remains from Tell Brak. In Oates, D., Oates, J. and McDonald, H. (eds) Excavations at Tell Brak, vol. 2: Nagar in the third millennium BC. McDonald Institute for Archaeological Research and the British School of Archaeology in Iraq: Cambridge pp.301-326.
Small grass type B	SFL	Archaeological	Tell Brak, Syria	Charles, M and Bogaard, A (2001) Third-millennium BC Charred Plant Remains from Tell Brak. In Oates, D., Oates, J. and McDonald, H. (eds) Excavations at Tell Brak, vol. 2: Nagar in the third millennium BC. McDonald Institute for Archaeological Research and the British School of Archaeology in Iraq: Cambridge pp.301-326.
Teucrium polium	SFH	Archaeological	Tell Brak, Syria	Charles, M and Bogaard, A (2001) Third-millennium BC Charred Plant Remains from Tell Brak. In Oates, D., Oates, J. and McDonald, H. (eds) Excavations at Tell Brak, vol. 2: Nagar in the third millennium BC. McDonald Institute for Archaeological Research and the British School of Archaeology in Iraq: Cambridge pp.301-326.
Trigonella astroites	SHH	Archaeological	Tell Brak, Syria	Charles, M and Bogaard, A (2001) Third-millennium BC Charred Plant Remains from Tell Brak. In Oates, D., Oates, J. and McDonald, H. (eds) Excavations at Tell Brak, vol. 2: Nagar in the third millennium BC. McDonald Institute for Archaeological Research and the British School of Archaeology in Iraq: Cambridge pp.301-326.
Trigonella indet.	SHH	Archaeological	Tell Brak, Syria	Charles, M and Bogaard, A (2001) Third-millennium BC Charred Plant Remains from Tell Brak. In Oates, D., Oates, J. and McDonald, H. (eds) Excavations at Tell Brak, vol. 2: Nagar in the third millennium BC. McDonald Institute for Archaeological Research and the British School of Archaeology in Iraq: Cambridge pp.301-326.
Trigonella/Astragalus	SHH	Archaeological	Tell Brak, Syria	Charles, M and Bogaard, A (2001) Third-millennium BC Charred Plant Remains from Tell Brak. In Oates, D., Oates, J. and McDonald, H. (eds) Excavations at Tell Brak, vol. 2: Nagar in the third millennium BC. McDonald Institute for Archaeological Research and the British School of Archaeology in Iraq: Cambridge pp.301-326.
Vaccaria pyramidata/segetalis	BFH	Archaeological	Tell Brak, Syria	Charles, M and Bogaard, A (2001) Third-millennium BC Charred Plant Remains from Tell Brak. In Oates, D., Oates, J. and McDonald, H. (eds) Excavations at Tell Brak, vol. 2: Nagar in the third millennium BC. McDonald Institute for Archaeological Research and the British School of Archaeology in Iraq: Cambridge pp.301-326.
Astragalus/Melilotus/Trifolium/Trigonella	SFH	Archaeological	Vaihingen an der Enz, Germany	Bogaard, A (2011) Plant use and crop husbandry in an early Neolithic village: Vaihingen an der Enz, Baden-Württemberg. Bonn: Habelt
Avena, (cf.)	BFH	Archaeological	Vaihingen an der Enz, Germany	Bogaard, A (2011) Plant use and crop husbandry in an early Neolithic village: Vaihingen an der Enz, Baden-Württemberg. Bonn: Habelt
Brassica/Sinapis	BFH	Archaeological	Vaihingen an der Enz, Germany	Bogaard, A (2011) Plant use and crop husbandry in an early Neolithic village: Vaihingen an der Enz, Baden-Württemberg. Bonn: Habelt
Bromus arvensis et al	BFH	Archaeological	Vaihingen an der Enz, Germany	Bogaard, A (2011) Plant use and crop husbandry in an early Neolithic village: Vaihingen an der Enz, Baden-Württemberg. Bonn: Habelt
Bromus cf. arvensis	BFH	Archaeological	Vaihingen an der Enz, Germany	Bogaard, A (2011) Plant use and crop husbandry in an early Neolithic village: Vaihingen an der Enz, Baden-Württemberg. Bonn: Habelt
Bromus cf. hordeaceus	BFH	Archaeological	Vaihingen an der Enz, Germany	Bogaard, A (2011) Plant use and crop husbandry in an early Neolithic village: Vaihingen an der Enz, Baden-Württemberg. Bonn: Habelt
Bromus cf. sterilis	SFL	Archaeological	Vaihingen an der Enz, Germany	Bogaard, A (2011) Plant use and crop husbandry in an early Neolithic village: Vaihingen an der Enz, Baden-Württemberg. Bonn: Habelt
Bromus hordeaceus/secalinus	BFH	Archaeological	Vaihingen an der Enz, Germany	Bogaard, A (2011) Plant use and crop husbandry in an early Neolithic village: Vaihingen an der Enz, Baden-Württemberg. Bonn: Habelt
Bromus sterilis/tectorum	SFL	Archaeological	Vaihingen an der Enz, Germany	Bogaard, A (2011) Plant use and crop husbandry in an early Neolithic village: Vaihingen an der Enz, Baden-Württemberg. Bonn: Habelt
Campanula cf. rapunculoides/trachelium	SFL	Archaeological	Vaihingen an der Enz, Germany	Bogaard, A (2011) Plant use and crop husbandry in an early Neolithic village: Vaihingen an der Enz, Baden-Württemberg. Bonn: Habelt
Chenopodium album	SFH	Archaeological	Vaihingen an der Enz, Germany	Bogaard, A (2011) Plant use and crop husbandry in an early Neolithic village: Vaihingen an der Enz, Baden-Württemberg. Bonn: Habelt
Chenopodium indet.	SFH	Archaeological	Vaihingen an der Enz, Germany	Bogaard, A (2011) Plant use and crop husbandry in an early Neolithic village: Vaihingen an der Enz, Baden-Württemberg. Bonn: Habelt
Chenopodium polyspermum	SFH	Archaeological	Vaihingen an der Enz, Germany	Bogaard, A (2011) Plant use and crop husbandry in an early Neolithic village: Vaihingen an der Enz, Baden-Württemberg. Bonn: Habelt
Deschampsia caespitosa	SFH	Archaeological	Vaihingen an der Enz, Germany	Bogaard, A (2011) Plant use and crop husbandry in an early Neolithic village: Vaihingen an der Enz, Baden-Württemberg. Bonn: Habelt
Deschampsia/Phleum/Poa	SFH	Archaeological	Vaihingen an der Enz, Germany	Bogaard, A (2011) Plant use and crop husbandry in an early Neolithic village: Vaihingen an der Enz, Baden-Württemberg. Bonn: Habelt
Digitaria ischaemum/sanguinalis	SFH	Archaeological	Vaihingen an der Enz, Germany	Bogaard, A (2011) Plant use and crop husbandry in an early Neolithic village: Vaihingen an der Enz, Baden-Württemberg. Bonn: Habelt
Echninochloa crus-galli, (cf.)	SFH	Archaeological	Vaihingen an der Enz, Germany	Bogaard, A (2011) Plant use and crop husbandry in an early Neolithic village: Vaihingen an der Enz, Baden-Württemberg. Bonn: Habelt
Echninochloa crus-galli/Setaria pumila	SFH	Archaeological	Vaihingen an der Enz, Germany	Bogaard, A (2011) Plant use and crop husbandry in an early Neolithic village: Vaihingen an der Enz, Baden-Württemberg. Bonn: Habelt
Fallopia (cf.) convolvulus	BFH	Archaeological	Vaihingen an der Enz, Germany	Bogaard, A (2011) Plant use and crop husbandry in an early Neolithic village: Vaihingen an der Enz, Baden-Württemberg. Bonn: Habelt
Galium (cf.) aparine	BFH	Archaeological	Vaihingen an der Enz, Germany	Bogaard, A (2011) Plant use and crop husbandry in an early Neolithic village: Vaihingen an der Enz, Baden-Württemberg. Bonn: Habelt
Galium (cf.) spurium	SFH	Archaeological	Vaihingen an der Enz, Germany	Bogaard, A (2011) Plant use and crop husbandry in an early Neolithic village: Vaihingen an der Enz, Baden-Württemberg. Bonn: Habelt
Galium mollugo/verum	SFH	Archaeological	Vaihingen an der Enz, Germany	Bogaard, A (2011) Plant use and crop husbandry in an early Neolithic village: Vaihingen an der Enz, Baden-Württemberg. Bonn: Habelt
Geranium cf. lucidum	SFH	Archaeological	Vaihingen an der Enz, Germany	Bogaard, A (2011) Plant use and crop husbandry in an early Neolithic village: Vaihingen an der Enz, Baden-Württemberg. Bonn: Habelt
Hyoscyamus niger	SFH	Archaeological	Vaihingen an der Enz, Germany	Bogaard, A (2011) Plant use and crop husbandry in an early Neolithic village: Vaihingen an der Enz, Baden-Württemberg. Bonn: Habelt
Lactuca serriola	SFH	Archaeological	Vaihingen an der Enz, Germany	Bogaard, A (2011) Plant use and crop husbandry in an early Neolithic village: Vaihingen an der Enz, Baden-Württemberg. Bonn: Habelt
Lapsana communis	SFH	Archaeological	Vaihingen an der Enz, Germany	Bogaard, A (2011) Plant use and crop husbandry in an early Neolithic village: Vaihingen an der Enz, Baden-Württemberg. Bonn: Habelt
Luzula campestris/multiflora	SFH	Archaeological	Vaihingen an der Enz, Germany	Bogaard, A (2011) Plant use and crop husbandry in an early Neolithic village: Vaihingen an der Enz, Baden-Württemberg. Bonn: Habelt
Nepeta cataria, cf.	SFH	Archaeological	Vaihingen an der Enz, Germany	Bogaard, A (2011) Plant use and crop husbandry in an early Neolithic village: Vaihingen an der Enz, Baden-Württemberg. Bonn: Habelt
Nepeta, cf.	SFH	Archaeological	Vaihingen an der Enz, Germany	Bogaard, A (2011) Plant use and crop husbandry in an early Neolithic village: Vaihingen an der Enz, Baden-Württemberg. Bonn: Habelt
Panicoid (Echinichloa/Setaria/Digitatia etc)	SFH	Archaeological	Vaihingen an der Enz, Germany	Bogaard, A (2011) Plant use and crop husbandry in an early Neolithic village: Vaihingen an der Enz, Baden-Württemberg. Bonn: Habelt
Phleum pratense/ Phleum indeterminate	SFH	Archaeological	Vaihingen an der Enz, Germany	Bogaard, A (2011) Plant use and crop husbandry in an early Neolithic village: Vaihingen an der Enz, Baden-Württemberg. Bonn: Habelt
Physalis alkekengi	SFH	Archaeological	Vaihingen an der Enz, Germany	Bogaard, A (2011) Plant use and crop husbandry in an early Neolithic village: Vaihingen an der Enz, Baden-Württemberg. Bonn: Habelt
Picris hieraciodides cf.	BFH	Archaeological	Vaihingen an der Enz, Germany	Bogaard, A (2011) Plant use and crop husbandry in an early Neolithic village: Vaihingen an der Enz, Baden-Württemberg. Bonn: Habelt
Plantago major	SFH	Archaeological	Vaihingen an der Enz, Germany	Bogaard, A (2011) Plant use and crop husbandry in an early Neolithic village: Vaihingen an der Enz, Baden-Württemberg. Bonn: Habelt
Plantago media	SHH	Archaeological	Vaihingen an der Enz, Germany	Bogaard, A (2011) Plant use and crop husbandry in an early Neolithic village: Vaihingen an der Enz, Baden-Württemberg. Bonn: Habelt
Poa non-annua	SHH	Archaeological	Vaihingen an der Enz, Germany	Bogaard, A (2011) Plant use and crop husbandry in an early Neolithic village: Vaihingen an der Enz, Baden-Württemberg. Bonn: Habelt
Polygonum (cf.) lapathifolium	SFH	Archaeological	Vaihingen an der Enz, Germany	Bogaard, A (2011) Plant use and crop husbandry in an early Neolithic village: Vaihingen an der Enz, Baden-Württemberg. Bonn: Habelt
Polygonum (cf.) persicaria	BFH	Archaeological	Vaihingen an der Enz, Germany	Bogaard, A (2011) Plant use and crop husbandry in an early Neolithic village: Vaihingen an der Enz, Baden-Württemberg. Bonn: Habelt
Polygonum aviculare agg.	BFH	Archaeological	Vaihingen an der Enz, Germany	Bogaard, A (2011) Plant use and crop husbandry in an early Neolithic village: Vaihingen an der Enz, Baden-Württemberg. Bonn: Habelt
Polygonum indet.	BFH	Archaeological	Vaihingen an der Enz, Germany	Bogaard, A (2011) Plant use and crop husbandry in an early Neolithic village: Vaihingen an der Enz, Baden-Württemberg. Bonn: Habelt
Polygonum persicaria/lapthifolium	BFH	Archaeological	Vaihingen an der Enz, Germany	Bogaard, A (2011) Plant use and crop husbandry in an early Neolithic village: Vaihingen an der Enz, Baden-Württemberg. Bonn: Habelt
Rumex cf. conglomeratus/sanguineus	SFH	Archaeological	Vaihingen an der Enz, Germany	Bogaard, A (2011) Plant use and crop husbandry in an early Neolithic village: Vaihingen an der Enz, Baden-Württemberg. Bonn: Habelt
Rumex cf. crispus/obtusifolius	SFH	Archaeological	Vaihingen an der Enz, Germany	Bogaard, A (2011) Plant use and crop husbandry in an early Neolithic village: Vaihingen an der Enz, Baden-Württemberg. Bonn: Habelt
Rumex indet	SFH	Archaeological	Vaihingen an der Enz, Germany	Bogaard, A (2011) Plant use and crop husbandry in an early Neolithic village: Vaihingen an der Enz, Baden-Württemberg. Bonn: Habelt
Setaria (cf,) viridis/verticillata	SFH	Archaeological	Vaihingen an der Enz, Germany	Bogaard, A (2011) Plant use and crop husbandry in an early Neolithic village: Vaihingen an der Enz, Baden-Württemberg. Bonn: Habelt
Silene cf. nutans	SHH	Archaeological	Vaihingen an der Enz, Germany	Bogaard, A (2011) Plant use and crop husbandry in an early Neolithic village: Vaihingen an der Enz, Baden-Württemberg. Bonn: Habelt
Silene cf. vulgaris	SHH	Archaeological	Vaihingen an der Enz, Germany	Bogaard, A (2011) Plant use and crop husbandry in an early Neolithic village: Vaihingen an der Enz, Baden-Württemberg. Bonn: Habelt
Solanum (cf.) nigrum	SFH	Archaeological	Vaihingen an der Enz, Germany	Bogaard, A (2011) Plant use and crop husbandry in an early Neolithic village: Vaihingen an der Enz, Baden-Württemberg. Bonn: Habelt
Sonchus cf. oleraceus	SFL	Archaeological	Vaihingen an der Enz, Germany	Bogaard, A (2011) Plant use and crop husbandry in an early Neolithic village: Vaihingen an der Enz, Baden-Württemberg. Bonn: Habelt
Trifolium alpestre/medium/pratense	SFH	Archaeological	Vaihingen an der Enz, Germany	Bogaard, A (2011) Plant use and crop husbandry in an early Neolithic village: Vaihingen an der Enz, Baden-Württemberg. Bonn: Habelt
Trifolium cf. repens	SFH	Archaeological	Vaihingen an der Enz, Germany	Bogaard, A (2011) Plant use and crop husbandry in an early Neolithic village: Vaihingen an der Enz, Baden-Württemberg. Bonn: Habelt
Trifolium hybridum/repens	SFH	Archaeological	Vaihingen an der Enz, Germany	Bogaard, A (2011) Plant use and crop husbandry in an early Neolithic village: Vaihingen an der Enz, Baden-Württemberg. Bonn: Habelt
Urtica urens	SFH	Archaeological	Vaihingen an der Enz, Germany	Bogaard, A (2011) Plant use and crop husbandry in an early Neolithic village: Vaihingen an der Enz, Baden-Württemberg. Bonn: Habelt
Valerianella (cf.) dentata	SFH	Archaeological	Vaihingen an der Enz, Germany	Bogaard, A (2011) Plant use and crop husbandry in an early Neolithic village: Vaihingen an der Enz, Baden-Württemberg. Bonn: Habelt
Verbascum indet	SFL	Archaeological	Vaihingen an der Enz, Germany	Bogaard, A (2011) Plant use and crop husbandry in an early Neolithic village: Vaihingen an der Enz, Baden-Württemberg. Bonn: Habelt
Veronica hederifolia	BFH	Archaeological	Vaihingen an der Enz, Germany	Bogaard, A (2011) Plant use and crop husbandry in an early Neolithic village: Vaihingen an der Enz, Baden-Württemberg. Bonn: Habelt
Vicia cf. hirsuta	BFH	Archaeological	Vaihingen an der Enz, Germany	Bogaard, A (2011) Plant use and crop husbandry in an early Neolithic village: Vaihingen an der Enz, Baden-Württemberg. Bonn: Habelt
Vicia hirsuta/tetrasperma, cf.	BFH	Archaeological	Vaihingen an der Enz, Germany	Bogaard, A (2011) Plant use and crop husbandry in an early Neolithic village: Vaihingen an der Enz, Baden-Württemberg. Bonn: Habelt
Vicia/Lathyrus	BFH	Archaeological	Vaihingen an der Enz, Germany	Bogaard, A (2011) Plant use and crop husbandry in an early Neolithic village: Vaihingen an der Enz, Baden-Württemberg. Bonn: Habelt
Agrimona eupatoria	BHH	Archaeological	Western-Central Europe	Bogaard, A. (2002) The permanence, intensity and seasonality of early crop cultivation in Western-Central Europe. PhD thesis, University of Sheffield
Agropyron caninum	BFL	Archaeological	Western-Central Europe	Bogaard, A. (2002) The permanence, intensity and seasonality of early crop cultivation in Western-Central Europe. PhD thesis, University of Sheffield
Agrositis sp.	SFH	Archaeological	Western-Central Europe	Bogaard, A. (2002) The permanence, intensity and seasonality of early crop cultivation in Western-Central Europe. PhD thesis, University of Sheffield
Agrostemma githago	BFH	Archaeological	Western-Central Europe	Bogaard, A. (2002) The permanence, intensity and seasonality of early crop cultivation in Western-Central Europe. PhD thesis, University of Sheffield
Ajuga sp.	SFH	Archaeological	Western-Central Europe	Bogaard, A. (2002) The permanence, intensity and seasonality of early crop cultivation in Western-Central Europe. PhD thesis, University of Sheffield
Aphanes arvensis	SFH	Archaeological	Western-Central Europe	Bogaard, A. (2002) The permanence, intensity and seasonality of early crop cultivation in Western-Central Europe. PhD thesis, University of Sheffield
Arenaria serpyllifolia	SFL	Archaeological	Western-Central Europe	Bogaard, A. (2002) The permanence, intensity and seasonality of early crop cultivation in Western-Central Europe. PhD thesis, University of Sheffield
Artemisia vulgaris	SFL	Archaeological	Western-Central Europe	Bogaard, A. (2002) The permanence, intensity and seasonality of early crop cultivation in Western-Central Europe. PhD thesis, University of Sheffield
Astragalus glycyphyllos	BFH	Archaeological	Western-Central Europe	Bogaard, A. (2002) The permanence, intensity and seasonality of early crop cultivation in Western-Central Europe. PhD thesis, University of Sheffield
Atriplex patula/hastata	SFH	Archaeological	Western-Central Europe	Bogaard, A. (2002) The permanence, intensity and seasonality of early crop cultivation in Western-Central Europe. PhD thesis, University of Sheffield
Atriplex patulum	SFH	Archaeological	Western-Central Europe	Bogaard, A. (2002) The permanence, intensity and seasonality of early crop cultivation in Western-Central Europe. PhD thesis, University of Sheffield
Atriplex sp.	SFH	Archaeological	Western-Central Europe	Bogaard, A. (2002) The permanence, intensity and seasonality of early crop cultivation in Western-Central Europe. PhD thesis, University of Sheffield
Brassica campestris	BFH	Archaeological	Western-Central Europe	Bogaard, A. (2002) The permanence, intensity and seasonality of early crop cultivation in Western-Central Europe. PhD thesis, University of Sheffield
Bromus arvensis	BFH	Archaeological	Western-Central Europe	Bogaard, A. (2002) The permanence, intensity and seasonality of early crop cultivation in Western-Central Europe. PhD thesis, University of Sheffield
Bromus arvensis/hordeaceus	BFH	Archaeological	Western-Central Europe	Bogaard, A. (2002) The permanence, intensity and seasonality of early crop cultivation in Western-Central Europe. PhD thesis, University of Sheffield
Bromus arvensis/secalinus	BFH	Archaeological	Western-Central Europe	Bogaard, A. (2002) The permanence, intensity and seasonality of early crop cultivation in Western-Central Europe. PhD thesis, University of Sheffield
Bromus arvensis/secalinus/hordeaceus	BFH	Archaeological	Western-Central Europe	Bogaard, A. (2002) The permanence, intensity and seasonality of early crop cultivation in Western-Central Europe. PhD thesis, University of Sheffield
Bromus cf. sterilis	SFL	Archaeological	Western-Central Europe	Bogaard, A. (2002) The permanence, intensity and seasonality of early crop cultivation in Western-Central Europe. PhD thesis, University of Sheffield
Bromus cf. strilis/tectorum	SFL	Archaeological	Western-Central Europe	Bogaard, A. (2002) The permanence, intensity and seasonality of early crop cultivation in Western-Central Europe. PhD thesis, University of Sheffield
Bromus erectus	SFL	Archaeological	Western-Central Europe	Bogaard, A. (2002) The permanence, intensity and seasonality of early crop cultivation in Western-Central Europe. PhD thesis, University of Sheffield
Bromus hordeaceus	BFH	Archaeological	Western-Central Europe	Bogaard, A. (2002) The permanence, intensity and seasonality of early crop cultivation in Western-Central Europe. PhD thesis, University of Sheffield
Bromus secalinus	BFH	Archaeological	Western-Central Europe	Bogaard, A. (2002) The permanence, intensity and seasonality of early crop cultivation in Western-Central Europe. PhD thesis, University of Sheffield
Bromus sterilis	SFL	Archaeological	Western-Central Europe	Bogaard, A. (2002) The permanence, intensity and seasonality of early crop cultivation in Western-Central Europe. PhD thesis, University of Sheffield
Bromus tectorum	SFH	Archaeological	Western-Central Europe	Bogaard, A. (2002) The permanence, intensity and seasonality of early crop cultivation in Western-Central Europe. PhD thesis, University of Sheffield
Camelina cf. sativa	SFH	Archaeological	Western-Central Europe	Bogaard, A. (2002) The permanence, intensity and seasonality of early crop cultivation in Western-Central Europe. PhD thesis, University of Sheffield
Campanula sp.	SFL	Archaeological	Western-Central Europe	Bogaard, A. (2002) The permanence, intensity and seasonality of early crop cultivation in Western-Central Europe. PhD thesis, University of Sheffield
Carex muricata	BFH	Archaeological	Western-Central Europe	Bogaard, A. (2002) The permanence, intensity and seasonality of early crop cultivation in Western-Central Europe. PhD thesis, University of Sheffield
Carex spicata	BFH	Archaeological	Western-Central Europe	Bogaard, A. (2002) The permanence, intensity and seasonality of early crop cultivation in Western-Central Europe. PhD thesis, University of Sheffield
cf. Echinochloa crus-galli	SFH	Archaeological	Western-Central Europe	Bogaard, A. (2002) The permanence, intensity and seasonality of early crop cultivation in Western-Central Europe. PhD thesis, University of Sheffield
cf. Hyoscyamus niger	SFH	Archaeological	Western-Central Europe	Bogaard, A. (2002) The permanence, intensity and seasonality of early crop cultivation in Western-Central Europe. PhD thesis, University of Sheffield
cf. Phleum pratense	SFH	Archaeological	Western-Central Europe	Bogaard, A. (2002) The permanence, intensity and seasonality of early crop cultivation in Western-Central Europe. PhD thesis, University of Sheffield
cf. Phleum sp.	SFH	Archaeological	Western-Central Europe	Bogaard, A. (2002) The permanence, intensity and seasonality of early crop cultivation in Western-Central Europe. PhD thesis, University of Sheffield
cf. Scleranthus annuus	SFH	Archaeological	Western-Central Europe	Bogaard, A. (2002) The permanence, intensity and seasonality of early crop cultivation in Western-Central Europe. PhD thesis, University of Sheffield
cf. Sherardia arvensis	SFH	Archaeological	Western-Central Europe	Bogaard, A. (2002) The permanence, intensity and seasonality of early crop cultivation in Western-Central Europe. PhD thesis, University of Sheffield
Chenopodium album	SFH	Archaeological	Western-Central Europe	Bogaard, A. (2002) The permanence, intensity and seasonality of early crop cultivation in Western-Central Europe. PhD thesis, University of Sheffield
Chenopodium cf. ficifolium	SFH	Archaeological	Western-Central Europe	Bogaard, A. (2002) The permanence, intensity and seasonality of early crop cultivation in Western-Central Europe. PhD thesis, University of Sheffield
chenopodium cf. glaucum	SFH	Archaeological	Western-Central Europe	Bogaard, A. (2002) The permanence, intensity and seasonality of early crop cultivation in Western-Central Europe. PhD thesis, University of Sheffield
chenopodium cf. polyspermum	SFH	Archaeological	Western-Central Europe	Bogaard, A. (2002) The permanence, intensity and seasonality of early crop cultivation in Western-Central Europe. PhD thesis, University of Sheffield
Chenopodium hybridum	BFH	Archaeological	Western-Central Europe	Bogaard, A. (2002) The permanence, intensity and seasonality of early crop cultivation in Western-Central Europe. PhD thesis, University of Sheffield
chenopodium polyspermum	SFH	Archaeological	Western-Central Europe	Bogaard, A. (2002) The permanence, intensity and seasonality of early crop cultivation in Western-Central Europe. PhD thesis, University of Sheffield
Chrysanthemum lecucanthenum	SHL	Archaeological	Western-Central Europe	Bogaard, A. (2002) The permanence, intensity and seasonality of early crop cultivation in Western-Central Europe. PhD thesis, University of Sheffield
Cicaea lutetiana	SHH	Archaeological	Western-Central Europe	Bogaard, A. (2002) The permanence, intensity and seasonality of early crop cultivation in Western-Central Europe. PhD thesis, University of Sheffield
Conium maculatum	SFL	Archaeological	Western-Central Europe	Bogaard, A. (2002) The permanence, intensity and seasonality of early crop cultivation in Western-Central Europe. PhD thesis, University of Sheffield
Daucus carota	BFH	Archaeological	Western-Central Europe	Bogaard, A. (2002) The permanence, intensity and seasonality of early crop cultivation in Western-Central Europe. PhD thesis, University of Sheffield
Descurainia sophia	SFH	Archaeological	Western-Central Europe	Bogaard, A. (2002) The permanence, intensity and seasonality of early crop cultivation in Western-Central Europe. PhD thesis, University of Sheffield
Digitaria ischaemum	SFH	Archaeological	Western-Central Europe	Bogaard, A. (2002) The permanence, intensity and seasonality of early crop cultivation in Western-Central Europe. PhD thesis, University of Sheffield
Echinochloa crus-galli	SFH	Archaeological	Western-Central Europe	Bogaard, A. (2002) The permanence, intensity and seasonality of early crop cultivation in Western-Central Europe. PhD thesis, University of Sheffield
Erigeron acris	SFL	Archaeological	Western-Central Europe	Bogaard, A. (2002) The permanence, intensity and seasonality of early crop cultivation in Western-Central Europe. PhD thesis, University of Sheffield
Erucastrum cf. nasturtiifolium	SFH	Archaeological	Western-Central Europe	Bogaard, A. (2002) The permanence, intensity and seasonality of early crop cultivation in Western-Central Europe. PhD thesis, University of Sheffield
Festuca cf. rubra	SHL	Archaeological	Western-Central Europe	Bogaard, A. (2002) The permanence, intensity and seasonality of early crop cultivation in Western-Central Europe. PhD thesis, University of Sheffield
Galeopsis ladanum/segetum	BFH	Archaeological	Western-Central Europe	Bogaard, A. (2002) The permanence, intensity and seasonality of early crop cultivation in Western-Central Europe. PhD thesis, University of Sheffield
Galeopsis segetum	BFH	Archaeological	Western-Central Europe	Bogaard, A. (2002) The permanence, intensity and seasonality of early crop cultivation in Western-Central Europe. PhD thesis, University of Sheffield
Galeopsis tetrahit type	BFH	Archaeological	Western-Central Europe	Bogaard, A. (2002) The permanence, intensity and seasonality of early crop cultivation in Western-Central Europe. PhD thesis, University of Sheffield
Galium aparine	BFH	Archaeological	Western-Central Europe	Bogaard, A. (2002) The permanence, intensity and seasonality of early crop cultivation in Western-Central Europe. PhD thesis, University of Sheffield
Galium cruciata	BFH	Archaeological	Western-Central Europe	Bogaard, A. (2002) The permanence, intensity and seasonality of early crop cultivation in Western-Central Europe. PhD thesis, University of Sheffield
Galium mollugo/verum	SFH	Archaeological	Western-Central Europe	Bogaard, A. (2002) The permanence, intensity and seasonality of early crop cultivation in Western-Central Europe. PhD thesis, University of Sheffield
Galium palustre	SFH	Archaeological	Western-Central Europe	Bogaard, A. (2002) The permanence, intensity and seasonality of early crop cultivation in Western-Central Europe. PhD thesis, University of Sheffield
Galium spurium	SFH	Archaeological	Western-Central Europe	Bogaard, A. (2002) The permanence, intensity and seasonality of early crop cultivation in Western-Central Europe. PhD thesis, University of Sheffield
Hypericum perforatum	SFL	Archaeological	Western-Central Europe	Bogaard, A. (2002) The permanence, intensity and seasonality of early crop cultivation in Western-Central Europe. PhD thesis, University of Sheffield
Knautia arvensis	BFH	Archaeological	Western-Central Europe	Bogaard, A. (2002) The permanence, intensity and seasonality of early crop cultivation in Western-Central Europe. PhD thesis, University of Sheffield
Knautia arvensis/dipsacifolia	BFH	Archaeological	Western-Central Europe	Bogaard, A. (2002) The permanence, intensity and seasonality of early crop cultivation in Western-Central Europe. PhD thesis, University of Sheffield
Lamium amplexicaule	SFH	Archaeological	Western-Central Europe	Bogaard, A. (2002) The permanence, intensity and seasonality of early crop cultivation in Western-Central Europe. PhD thesis, University of Sheffield
Lapsana communis	SFH	Archaeological	Western-Central Europe	Bogaard, A. (2002) The permanence, intensity and seasonality of early crop cultivation in Western-Central Europe. PhD thesis, University of Sheffield
Lathyrus/Vicia	BFH	Archaeological	Western-Central Europe	Bogaard, A. (2002) The permanence, intensity and seasonality of early crop cultivation in Western-Central Europe. PhD thesis, University of Sheffield
Leontodon autumnalis	SFL	Archaeological	Western-Central Europe	Bogaard, A. (2002) The permanence, intensity and seasonality of early crop cultivation in Western-Central Europe. PhD thesis, University of Sheffield
Linum catharticum	SFL	Archaeological	Western-Central Europe	Bogaard, A. (2002) The permanence, intensity and seasonality of early crop cultivation in Western-Central Europe. PhD thesis, University of Sheffield
Lolium perenne	SHL	Archaeological	Western-Central Europe	Bogaard, A. (2002) The permanence, intensity and seasonality of early crop cultivation in Western-Central Europe. PhD thesis, University of Sheffield
Luzula campestris	SFH	Archaeological	Western-Central Europe	Bogaard, A. (2002) The permanence, intensity and seasonality of early crop cultivation in Western-Central Europe. PhD thesis, University of Sheffield
Luzula cf. multiflora	SFH	Archaeological	Western-Central Europe	Bogaard, A. (2002) The permanence, intensity and seasonality of early crop cultivation in Western-Central Europe. PhD thesis, University of Sheffield
Malva sylvestris	SHH	Archaeological	Western-Central Europe	Bogaard, A. (2002) The permanence, intensity and seasonality of early crop cultivation in Western-Central Europe. PhD thesis, University of Sheffield
Matricaria chamomilla	SFL	Archaeological	Western-Central Europe	Bogaard, A. (2002) The permanence, intensity and seasonality of early crop cultivation in Western-Central Europe. PhD thesis, University of Sheffield
Meandrium album	SHH	Archaeological	Western-Central Europe	Bogaard, A. (2002) The permanence, intensity and seasonality of early crop cultivation in Western-Central Europe. PhD thesis, University of Sheffield
Melandrium rubrum	SHH	Archaeological	Western-Central Europe	Bogaard, A. (2002) The permanence, intensity and seasonality of early crop cultivation in Western-Central Europe. PhD thesis, University of Sheffield
Moehringia trinervia	SFH	Archaeological	Western-Central Europe	Bogaard, A. (2002) The permanence, intensity and seasonality of early crop cultivation in Western-Central Europe. PhD thesis, University of Sheffield
Myosotis	SFH	Archaeological	Western-Central Europe	Bogaard, A. (2002) The permanence, intensity and seasonality of early crop cultivation in Western-Central Europe. PhD thesis, University of Sheffield
Myosoton aquaticum	SFH	Archaeological	Western-Central Europe	Bogaard, A. (2002) The permanence, intensity and seasonality of early crop cultivation in Western-Central Europe. PhD thesis, University of Sheffield
Nepeta cataria	SFH	Archaeological	Western-Central Europe	Bogaard, A. (2002) The permanence, intensity and seasonality of early crop cultivation in Western-Central Europe. PhD thesis, University of Sheffield
Origanum vulgare	SFL	Archaeological	Western-Central Europe	Bogaard, A. (2002) The permanence, intensity and seasonality of early crop cultivation in Western-Central Europe. PhD thesis, University of Sheffield
Papaver rhoeas (group)	SHL	Archaeological	Western-Central Europe	Bogaard, A. (2002) The permanence, intensity and seasonality of early crop cultivation in Western-Central Europe. PhD thesis, University of Sheffield
Papaver rhoeas/dubium	SHL	Archaeological	Western-Central Europe	Bogaard, A. (2002) The permanence, intensity and seasonality of early crop cultivation in Western-Central Europe. PhD thesis, University of Sheffield
Pastinaca sativa	SFH	Archaeological	Western-Central Europe	Bogaard, A. (2002) The permanence, intensity and seasonality of early crop cultivation in Western-Central Europe. PhD thesis, University of Sheffield
Phleum cf. nodosum	SFH	Archaeological	Western-Central Europe	Bogaard, A. (2002) The permanence, intensity and seasonality of early crop cultivation in Western-Central Europe. PhD thesis, University of Sheffield
Phleum pratense	SFH	Archaeological	Western-Central Europe	Bogaard, A. (2002) The permanence, intensity and seasonality of early crop cultivation in Western-Central Europe. PhD thesis, University of Sheffield
Picris hierachoides (agg)	SFH	Archaeological	Western-Central Europe	Bogaard, A. (2002) The permanence, intensity and seasonality of early crop cultivation in Western-Central Europe. PhD thesis, University of Sheffield
Pimpinella saxifraga	SFH	Archaeological	Western-Central Europe	Bogaard, A. (2002) The permanence, intensity and seasonality of early crop cultivation in Western-Central Europe. PhD thesis, University of Sheffield
Plantago lanceolata	SHH	Archaeological	Western-Central Europe	Bogaard, A. (2002) The permanence, intensity and seasonality of early crop cultivation in Western-Central Europe. PhD thesis, University of Sheffield
Plantago major	SHH	Archaeological	Western-Central Europe	Bogaard, A. (2002) The permanence, intensity and seasonality of early crop cultivation in Western-Central Europe. PhD thesis, University of Sheffield
Plantago major cf. ssp. Intermedia	SHH	Archaeological	Western-Central Europe	Bogaard, A. (2002) The permanence, intensity and seasonality of early crop cultivation in Western-Central Europe. PhD thesis, University of Sheffield
Poa annua	SFH	Archaeological	Western-Central Europe	Bogaard, A. (2002) The permanence, intensity and seasonality of early crop cultivation in Western-Central Europe. PhD thesis, University of Sheffield
Poa compressa/nemoralis/palustris	SFH	Archaeological	Western-Central Europe	Bogaard, A. (2002) The permanence, intensity and seasonality of early crop cultivation in Western-Central Europe. PhD thesis, University of Sheffield
Poa pratensis/trivialis	SFH	Archaeological	Western-Central Europe	Bogaard, A. (2002) The permanence, intensity and seasonality of early crop cultivation in Western-Central Europe. PhD thesis, University of Sheffield
Poa trivialis	SFH	Archaeological	Western-Central Europe	Bogaard, A. (2002) The permanence, intensity and seasonality of early crop cultivation in Western-Central Europe. PhD thesis, University of Sheffield
Polygonum amphibium	BFH	Archaeological	Western-Central Europe	Bogaard, A. (2002) The permanence, intensity and seasonality of early crop cultivation in Western-Central Europe. PhD thesis, University of Sheffield
Polygonum aviculare	BFH	Archaeological	Western-Central Europe	Bogaard, A. (2002) The permanence, intensity and seasonality of early crop cultivation in Western-Central Europe. PhD thesis, University of Sheffield
Polygonum calcatum	BFH	Archaeological	Western-Central Europe	Bogaard, A. (2002) The permanence, intensity and seasonality of early crop cultivation in Western-Central Europe. PhD thesis, University of Sheffield
Polygonum convolvulus	BFH	Archaeological	Western-Central Europe	Bogaard, A. (2002) The permanence, intensity and seasonality of early crop cultivation in Western-Central Europe. PhD thesis, University of Sheffield
Polygonum dumetorum	BFH	Archaeological	Western-Central Europe	Bogaard, A. (2002) The permanence, intensity and seasonality of early crop cultivation in Western-Central Europe. PhD thesis, University of Sheffield
Polygonum lapathifolium	BFH	Archaeological	Western-Central Europe	Bogaard, A. (2002) The permanence, intensity and seasonality of early crop cultivation in Western-Central Europe. PhD thesis, University of Sheffield
Polygonum minus	BFH	Archaeological	Western-Central Europe	Bogaard, A. (2002) The permanence, intensity and seasonality of early crop cultivation in Western-Central Europe. PhD thesis, University of Sheffield
Polygonum persicaria	BFH	Archaeological	Western-Central Europe	Bogaard, A. (2002) The permanence, intensity and seasonality of early crop cultivation in Western-Central Europe. PhD thesis, University of Sheffield
Potentilla argentea	SFH	Archaeological	Western-Central Europe	Bogaard, A. (2002) The permanence, intensity and seasonality of early crop cultivation in Western-Central Europe. PhD thesis, University of Sheffield
Prunella vulgaris	SFH	Archaeological	Western-Central Europe	Bogaard, A. (2002) The permanence, intensity and seasonality of early crop cultivation in Western-Central Europe. PhD thesis, University of Sheffield
Ranunculus repens	BFH	Archaeological	Western-Central Europe	Bogaard, A. (2002) The permanence, intensity and seasonality of early crop cultivation in Western-Central Europe. PhD thesis, University of Sheffield
Rumex acetosa	SFH	Archaeological	Western-Central Europe	Bogaard, A. (2002) The permanence, intensity and seasonality of early crop cultivation in Western-Central Europe. PhD thesis, University of Sheffield
Rumex acetosella	SFH	Archaeological	Western-Central Europe	Bogaard, A. (2002) The permanence, intensity and seasonality of early crop cultivation in Western-Central Europe. PhD thesis, University of Sheffield
Rumex conglomeratus/sangunineus	SFH	Archaeological	Western-Central Europe	Bogaard, A. (2002) The permanence, intensity and seasonality of early crop cultivation in Western-Central Europe. PhD thesis, University of Sheffield
Rumex crispus	SFH	Archaeological	Western-Central Europe	Bogaard, A. (2002) The permanence, intensity and seasonality of early crop cultivation in Western-Central Europe. PhD thesis, University of Sheffield
Rumex crispus/obtusifolius	SFH	Archaeological	Western-Central Europe	Bogaard, A. (2002) The permanence, intensity and seasonality of early crop cultivation in Western-Central Europe. PhD thesis, University of Sheffield
Rumex sangunieus	SFH	Archaeological	Western-Central Europe	Bogaard, A. (2002) The permanence, intensity and seasonality of early crop cultivation in Western-Central Europe. PhD thesis, University of Sheffield
Rumex tenuifolius	SFH	Archaeological	Western-Central Europe	Bogaard, A. (2002) The permanence, intensity and seasonality of early crop cultivation in Western-Central Europe. PhD thesis, University of Sheffield
Rumex thyrsiflorus	SFH	Archaeological	Western-Central Europe	Bogaard, A. (2002) The permanence, intensity and seasonality of early crop cultivation in Western-Central Europe. PhD thesis, University of Sheffield
Sambucus ebulus	BHH	Archaeological	Western-Central Europe	Bogaard, A. (2002) The permanence, intensity and seasonality of early crop cultivation in Western-Central Europe. PhD thesis, University of Sheffield
Saponaria officinalis	BFH	Archaeological	Western-Central Europe	Bogaard, A. (2002) The permanence, intensity and seasonality of early crop cultivation in Western-Central Europe. PhD thesis, University of Sheffield
Setaria glauca	SFH	Archaeological	Western-Central Europe	Bogaard, A. (2002) The permanence, intensity and seasonality of early crop cultivation in Western-Central Europe. PhD thesis, University of Sheffield
Setaria viridis	SFH	Archaeological	Western-Central Europe	Bogaard, A. (2002) The permanence, intensity and seasonality of early crop cultivation in Western-Central Europe. PhD thesis, University of Sheffield
Setaria viridis/verticillata	SFH	Archaeological	Western-Central Europe	Bogaard, A. (2002) The permanence, intensity and seasonality of early crop cultivation in Western-Central Europe. PhD thesis, University of Sheffield
Silene cucubalus	SHH	Archaeological	Western-Central Europe	Bogaard, A. (2002) The permanence, intensity and seasonality of early crop cultivation in Western-Central Europe. PhD thesis, University of Sheffield
Silene nutans	SHH	Archaeological	Western-Central Europe	Bogaard, A. (2002) The permanence, intensity and seasonality of early crop cultivation in Western-Central Europe. PhD thesis, University of Sheffield
Silene vulgaris	SHH	Archaeological	Western-Central Europe	Bogaard, A. (2002) The permanence, intensity and seasonality of early crop cultivation in Western-Central Europe. PhD thesis, University of Sheffield
Sisymbrium officinale	SFH	Archaeological	Western-Central Europe	Bogaard, A. (2002) The permanence, intensity and seasonality of early crop cultivation in Western-Central Europe. PhD thesis, University of Sheffield
Solanum dulcamara/nigrum	SFH	Archaeological	Western-Central Europe	Bogaard, A. (2002) The permanence, intensity and seasonality of early crop cultivation in Western-Central Europe. PhD thesis, University of Sheffield
Solanum nigrum	SFH	Archaeological	Western-Central Europe	Bogaard, A. (2002) The permanence, intensity and seasonality of early crop cultivation in Western-Central Europe. PhD thesis, University of Sheffield
Sonchus asper	SFL	Archaeological	Western-Central Europe	Bogaard, A. (2002) The permanence, intensity and seasonality of early crop cultivation in Western-Central Europe. PhD thesis, University of Sheffield
Stachys sylvatica	BFH	Archaeological	Western-Central Europe	Bogaard, A. (2002) The permanence, intensity and seasonality of early crop cultivation in Western-Central Europe. PhD thesis, University of Sheffield
Stellaria media	SFH	Archaeological	Western-Central Europe	Bogaard, A. (2002) The permanence, intensity and seasonality of early crop cultivation in Western-Central Europe. PhD thesis, University of Sheffield
Stipa sp.	BHH	Archaeological	Western-Central Europe	Bogaard, A. (2002) The permanence, intensity and seasonality of early crop cultivation in Western-Central Europe. PhD thesis, University of Sheffield
Trifolium arvense type	SFH	Archaeological	Western-Central Europe	Bogaard, A. (2002) The permanence, intensity and seasonality of early crop cultivation in Western-Central Europe. PhD thesis, University of Sheffield
Trifolium cf. dubium	SFH	Archaeological	Western-Central Europe	Bogaard, A. (2002) The permanence, intensity and seasonality of early crop cultivation in Western-Central Europe. PhD thesis, University of Sheffield
Trifolium pratense type	SFH	Archaeological	Western-Central Europe	Bogaard, A. (2002) The permanence, intensity and seasonality of early crop cultivation in Western-Central Europe. PhD thesis, University of Sheffield
Trifolium repens	SFH	Archaeological	Western-Central Europe	Bogaard, A. (2002) The permanence, intensity and seasonality of early crop cultivation in Western-Central Europe. PhD thesis, University of Sheffield
Urtica dioica	SFH	Archaeological	Western-Central Europe	Bogaard, A. (2002) The permanence, intensity and seasonality of early crop cultivation in Western-Central Europe. PhD thesis, University of Sheffield
Urtica urens	SFH	Archaeological	Western-Central Europe	Bogaard, A. (2002) The permanence, intensity and seasonality of early crop cultivation in Western-Central Europe. PhD thesis, University of Sheffield
Valerianella dentata	SFH	Archaeological	Western-Central Europe	Bogaard, A. (2002) The permanence, intensity and seasonality of early crop cultivation in Western-Central Europe. PhD thesis, University of Sheffield
Valerianella rimosa	BFH	Archaeological	Western-Central Europe	Bogaard, A. (2002) The permanence, intensity and seasonality of early crop cultivation in Western-Central Europe. PhD thesis, University of Sheffield
Verbascum cf. nigrum	SFL	Archaeological	Western-Central Europe	Bogaard, A. (2002) The permanence, intensity and seasonality of early crop cultivation in Western-Central Europe. PhD thesis, University of Sheffield
Verbascum sp.	SFL	Archaeological	Western-Central Europe	Bogaard, A. (2002) The permanence, intensity and seasonality of early crop cultivation in Western-Central Europe. PhD thesis, University of Sheffield
Verbena officinalis	SFH	Archaeological	Western-Central Europe	Bogaard, A. (2002) The permanence, intensity and seasonality of early crop cultivation in Western-Central Europe. PhD thesis, University of Sheffield
Veronica arvensis	SFH	Archaeological	Western-Central Europe	Bogaard, A. (2002) The permanence, intensity and seasonality of early crop cultivation in Western-Central Europe. PhD thesis, University of Sheffield
Veronica cf. hederifolia	BFH	Archaeological	Western-Central Europe	Bogaard, A. (2002) The permanence, intensity and seasonality of early crop cultivation in Western-Central Europe. PhD thesis, University of Sheffield
Vicia hirsuta	BFH	Archaeological	Western-Central Europe	Bogaard, A. (2002) The permanence, intensity and seasonality of early crop cultivation in Western-Central Europe. PhD thesis, University of Sheffield
Vicia hirsuta/tetrasperma	BFH	Archaeological	Western-Central Europe	Bogaard, A. (2002) The permanence, intensity and seasonality of early crop cultivation in Western-Central Europe. PhD thesis, University of Sheffield
Vicia tetrasperma	BFH	Archaeological	Western-Central Europe	Bogaard, A. (2002) The permanence, intensity and seasonality of early crop cultivation in Western-Central Europe. PhD thesis, University of Sheffield
Vicia/Lathyrus	BFH	Archaeological	Western-Central Europe	Bogaard, A. (2002) The permanence, intensity and seasonality of early crop cultivation in Western-Central Europe. PhD thesis, University of Sheffield
Aegilops ovata	BHH	Modern	Zuheros, Córdoba, Spain	Peña Chocarro, L. (1995) Prehistoric agriculture in Southern Spain during the Neolithic and the Bronze Age; the application of ethnographic models. PhD thesis University College London
Aegilops sp	BHH	Modern	Zuheros, Córdoba, Spain	Peña Chocarro, L. (1995) Prehistoric agriculture in Southern Spain during the Neolithic and the Bronze Age; the application of ethnographic models. PhD thesis University College London
Aegilops triuncialis	BHH	Modern	Zuheros, Córdoba, Spain	Peña Chocarro, L. (1995) Prehistoric agriculture in Southern Spain during the Neolithic and the Bronze Age; the application of ethnographic models. PhD thesis University College London
Agrostemma githago	SFH	Modern	Zuheros, Córdoba, Spain	Peña Chocarro, L. (1995) Prehistoric agriculture in Southern Spain during the Neolithic and the Bronze Age; the application of ethnographic models. PhD thesis University College London
Anchusa azurea	BFH	Modern	Zuheros, Córdoba, Spain	Peña Chocarro, L. (1995) Prehistoric agriculture in Southern Spain during the Neolithic and the Bronze Age; the application of ethnographic models. PhD thesis University College London
Anthemis sp.	SHH	Modern	Zuheros, Córdoba, Spain	Peña Chocarro, L. (1995) Prehistoric agriculture in Southern Spain during the Neolithic and the Bronze Age; the application of ethnographic models. PhD thesis University College London
Avena barbata/sterilis	BFH	Modern	Zuheros, Córdoba, Spain	Peña Chocarro, L. (1995) Prehistoric agriculture in Southern Spain during the Neolithic and the Bronze Age; the application of ethnographic models. PhD thesis University College London
Avena sp.	BHH	Modern	Zuheros, Córdoba, Spain	Peña Chocarro, L. (1995) Prehistoric agriculture in Southern Spain during the Neolithic and the Bronze Age; the application of ethnographic models. PhD thesis University College London
Bidens sp.	SFL	Modern	Zuheros, Córdoba, Spain	Peña Chocarro, L. (1995) Prehistoric agriculture in Southern Spain during the Neolithic and the Bronze Age; the application of ethnographic models. PhD thesis University College London
Bifora radians	BFH	Modern	Zuheros, Córdoba, Spain	Peña Chocarro, L. (1995) Prehistoric agriculture in Southern Spain during the Neolithic and the Bronze Age; the application of ethnographic models. PhD thesis University College London
Biscutella articulara	SFL	Modern	Zuheros, Córdoba, Spain	Peña Chocarro, L. (1995) Prehistoric agriculture in Southern Spain during the Neolithic and the Bronze Age; the application of ethnographic models. PhD thesis University College London
Brassica sp.	SFH	Modern	Zuheros, Córdoba, Spain	Peña Chocarro, L. (1995) Prehistoric agriculture in Southern Spain during the Neolithic and the Bronze Age; the application of ethnographic models. PhD thesis University College London
Calendula arvensis	SFL	Modern	Zuheros, Córdoba, Spain	Peña Chocarro, L. (1995) Prehistoric agriculture in Southern Spain during the Neolithic and the Bronze Age; the application of ethnographic models. PhD thesis University College London
Campanula sp.	SFL	Modern	Zuheros, Córdoba, Spain	Peña Chocarro, L. (1995) Prehistoric agriculture in Southern Spain during the Neolithic and the Bronze Age; the application of ethnographic models. PhD thesis University College London
Centaurea scabiosa	BFH	Modern	Zuheros, Córdoba, Spain	Peña Chocarro, L. (1995) Prehistoric agriculture in Southern Spain during the Neolithic and the Bronze Age; the application of ethnographic models. PhD thesis University College London
Compsitae	BFH	Modern	Zuheros, Córdoba, Spain	Peña Chocarro, L. (1995) Prehistoric agriculture in Southern Spain during the Neolithic and the Bronze Age; the application of ethnographic models. PhD thesis University College London
Dactylis glomerata	BHH	Modern	Zuheros, Córdoba, Spain	Peña Chocarro, L. (1995) Prehistoric agriculture in Southern Spain during the Neolithic and the Bronze Age; the application of ethnographic models. PhD thesis University College London
Daucus carota	BFH	Modern	Zuheros, Córdoba, Spain	Peña Chocarro, L. (1995) Prehistoric agriculture in Southern Spain during the Neolithic and the Bronze Age; the application of ethnographic models. PhD thesis University College London
Daucus muricatus	BFH	Modern	Zuheros, Córdoba, Spain	Peña Chocarro, L. (1995) Prehistoric agriculture in Southern Spain during the Neolithic and the Bronze Age; the application of ethnographic models. PhD thesis University College London
Daucus sp.	BFH	Modern	Zuheros, Córdoba, Spain	Peña Chocarro, L. (1995) Prehistoric agriculture in Southern Spain during the Neolithic and the Bronze Age; the application of ethnographic models. PhD thesis University College London
Daycys muricatus	BFH	Modern	Zuheros, Córdoba, Spain	Peña Chocarro, L. (1995) Prehistoric agriculture in Southern Spain during the Neolithic and the Bronze Age; the application of ethnographic models. PhD thesis University College London
Galium sp.	SFH	Modern	Zuheros, Córdoba, Spain	Peña Chocarro, L. (1995) Prehistoric agriculture in Southern Spain during the Neolithic and the Bronze Age; the application of ethnographic models. PhD thesis University College London
Geranium molle	SFH	Modern	Zuheros, Córdoba, Spain	Peña Chocarro, L. (1995) Prehistoric agriculture in Southern Spain during the Neolithic and the Bronze Age; the application of ethnographic models. PhD thesis University College London
Lathyrus sp.	BFH	Modern	Zuheros, Córdoba, Spain	Peña Chocarro, L. (1995) Prehistoric agriculture in Southern Spain during the Neolithic and the Bronze Age; the application of ethnographic models. PhD thesis University College London
Lolium sp.	BFH	Modern	Zuheros, Córdoba, Spain	Peña Chocarro, L. (1995) Prehistoric agriculture in Southern Spain during the Neolithic and the Bronze Age; the application of ethnographic models. PhD thesis University College London
Lolium sp. (multiflorum)	BFH	Modern	Zuheros, Córdoba, Spain	Peña Chocarro, L. (1995) Prehistoric agriculture in Southern Spain during the Neolithic and the Bronze Age; the application of ethnographic models. PhD thesis University College London
Mantisalca salmantica	BFH	Modern	Zuheros, Córdoba, Spain	Peña Chocarro, L. (1995) Prehistoric agriculture in Southern Spain during the Neolithic and the Bronze Age; the application of ethnographic models. PhD thesis University College London
Medicago arabica	SHH	Modern	Zuheros, Córdoba, Spain	Peña Chocarro, L. (1995) Prehistoric agriculture in Southern Spain during the Neolithic and the Bronze Age; the application of ethnographic models. PhD thesis University College London
Medicago scutellata	SHH	Modern	Zuheros, Córdoba, Spain	Peña Chocarro, L. (1995) Prehistoric agriculture in Southern Spain during the Neolithic and the Bronze Age; the application of ethnographic models. PhD thesis University College London
Medicagp arabica	SHH	Modern	Zuheros, Córdoba, Spain	Peña Chocarro, L. (1995) Prehistoric agriculture in Southern Spain during the Neolithic and the Bronze Age; the application of ethnographic models. PhD thesis University College London
Papaver rhoeas	SHL	Modern	Zuheros, Córdoba, Spain	Peña Chocarro, L. (1995) Prehistoric agriculture in Southern Spain during the Neolithic and the Bronze Age; the application of ethnographic models. PhD thesis University College London
Reseda sp.	SFH	Modern	Zuheros, Córdoba, Spain	Peña Chocarro, L. (1995) Prehistoric agriculture in Southern Spain during the Neolithic and the Bronze Age; the application of ethnographic models. PhD thesis University College London
Rumex sp.	SFH	Modern	Zuheros, Córdoba, Spain	Peña Chocarro, L. (1995) Prehistoric agriculture in Southern Spain during the Neolithic and the Bronze Age; the application of ethnographic models. PhD thesis University College London
Senecio vulgaris	BHH	Modern	Zuheros, Córdoba, Spain	Peña Chocarro, L. (1995) Prehistoric agriculture in Southern Spain during the Neolithic and the Bronze Age; the application of ethnographic models. PhD thesis University College London
Silene vulgaris	SHH	Modern	Zuheros, Córdoba, Spain	Peña Chocarro, L. (1995) Prehistoric agriculture in Southern Spain during the Neolithic and the Bronze Age; the application of ethnographic models. PhD thesis University College London
Sonchus arvensis	SFL	Modern	Zuheros, Córdoba, Spain	Peña Chocarro, L. (1995) Prehistoric agriculture in Southern Spain during the Neolithic and the Bronze Age; the application of ethnographic models. PhD thesis University College London
Teucrium sp.	SFH	Modern	Zuheros, Córdoba, Spain	Peña Chocarro, L. (1995) Prehistoric agriculture in Southern Spain during the Neolithic and the Bronze Age; the application of ethnographic models. PhD thesis University College London
Torilis anthriscus	BFH	Modern	Zuheros, Córdoba, Spain	Peña Chocarro, L. (1995) Prehistoric agriculture in Southern Spain during the Neolithic and the Bronze Age; the application of ethnographic models. PhD thesis University College London
Trigonella monspelliaca	SHH	Modern	Zuheros, Córdoba, Spain	Peña Chocarro, L. (1995) Prehistoric agriculture in Southern Spain during the Neolithic and the Bronze Age; the application of ethnographic models. PhD thesis University College London
Umbelliferae	BFH	Modern	Zuheros, Córdoba, Spain	Peña Chocarro, L. (1995) Prehistoric agriculture in Southern Spain during the Neolithic and the Bronze Age; the application of ethnographic models. PhD thesis University College London
Verbascum sp.	SFH	Modern	Zuheros, Córdoba, Spain	Peña Chocarro, L. (1995) Prehistoric agriculture in Southern Spain during the Neolithic and the Bronze Age; the application of ethnographic models. PhD thesis University College London
