# Supplementary material for: Sieving the weeds from the grains: an R based package for classifying archaeobotanical samples of cereals and pulses according to crop processing stages
Source: Veg Hist Archaeobot. 2024 Aug 20;34(1):101–19. doi: 10.1007/s00334-024-01006-7 (PMC11706916; doi:10.1007/s00334-024-01006-7)
Supplement: Supplementary file 5 — Supplementary Material 5 [file 334_2024_1006_MOESM5_ESM.xlsx]

## Sheet: ESM5
Samples	Class_std*	Prob.1_std*	Prob.2_std*	Prob.3_std*	Prob.4_std*	Ld1_std	Ld2_std	Ld3_std	Class	Prob.1	Prob.2	Prob.3	Prob.4	LD1*	LD2*	LD3*
461	3	0.292	0	0.373	0.335	-1.543	-0.365	-2.68	3	0.247	0	0.396	0.356	-1	-0.22	-2.711
462	4	0.001	0	0.069	0.93	-2.836	0.038	-1.502	4	0	0	0.069	0.93	-2.361	-0.007	-1.561
463	1	0.73	0	0.199	0.071	-0.856	-0.298	-2.302	1	0.683	0	0.233	0.083	-0.334	-0.118	-2.303
464	4	0	0	0	1	-3.079	2.66	-0.993	4	0	0	0	1	-2.854	2.546	-0.905
465	1	0.99	0	0.008	0.002	-0.672	-0.69	-5.067	1	0.988	0	0.01	0.002	-0.025	-0.317	-5.077
466	1	0.869	0	0.01	0.121	-1.175	0.335	-4.627	1	0.84	0	0.012	0.147	-0.632	0.631	-4.596
467	4	0.093	0	0.003	0.904	-1.776	1.121	-4.275	4	0.076	0	0.003	0.922	-1.312	1.337	-4.221
468	4	0.364	0	0.032	0.603	-1.363	0.566	-3.218	4	0.314	0	0.035	0.652	-0.886	0.754	-3.184
469	3	0.033	0	0.966	0	-1.64	-2.851	-3.467	3	0.027	0	0.973	0	-0.848	-2.651	-3.648
470	1	0.954	0.005	0.033	0.008	-0.024	0.015	-1.706	1	0.945	0.004	0.041	0.01	0.446	0.228	-1.658
471	3	0.188	0	0.806	0.006	-0.906	-1.438	-1.67	3	0.156	0	0.838	0.006	-0.303	-1.296	-1.743
472	3	0.34	0	0.568	0.091	-1.579	-0.977	-3.281	3	0.291	0	0.611	0.098	-0.961	-0.795	-3.348
473	3	0.072	0	0.927	0.001	-1.423	-2.276	-2.936	3	0.058	0	0.941	0.001	-0.701	-2.094	-3.076
474	4	0	0	0	1	-4.151	2.452	-0.887	4	0	0	0	1	-3.907	2.24	-0.853
475	3	0.083	0	0.875	0.042	-1.783	-1.373	-2.788	3	0.067	0	0.89	0.042	-1.145	-1.237	-2.888
478	3	0.232	0	0.76	0.008	-1.148	-1.52	-2.491	3	0.194	0	0.798	0.008	-0.51	-1.346	-2.577
479	1	0.714	0	0.004	0.282	-0.817	1.209	-3.469	1	0.666	0	0.004	0.33	-0.392	1.457	-3.375
480	1	0.84	0	0.038	0.121	-1.165	0.022	-3.938	1	0.808	0	0.046	0.146	-0.616	0.277	-3.928
481	3	0.005	0	0.754	0.24	-1.569	-0.226	1.029	3	0.004	0	0.755	0.241	-1.16	-0.319	0.997
482	4	0.094	0	0.324	0.582	-2.546	-0.837	-4.636	4	0.076	0	0.33	0.594	-1.892	-0.653	-4.728
483	1	0.787	0.001	0.107	0.105	-0.733	0.085	-2.114	1	0.747	0.001	0.127	0.125	-0.253	0.261	-2.088
484	4	0.009	0	0.028	0.963	-1.951	0.689	-1.66	4	0.008	0	0.028	0.964	-1.533	0.727	-1.646
485	3	0.013	0	0.764	0.222	-1.434	-0.25	0.59	3	0.011	0	0.766	0.223	-1.009	-0.304	0.562
486	1	0.983	0	0.012	0.004	-0.327	-0.193	-3.4	1	0.979	0	0.015	0.006	0.22	0.102	-3.371
487	4	0.106	0	0.206	0.688	-1.853	-0.107	-2.715	4	0.086	0	0.211	0.703	-1.33	0.011	-2.742
492	4	0.034	0	0.085	0.881	-2.007	0.195	-2.507	4	0.028	0	0.085	0.887	-1.518	0.285	-2.522
505	1	0.98	0	0.019	0.002	-0.666	-0.915	-4.653	1	0.975	0	0.023	0.002	-0.012	-0.567	-4.678
506	4	0.011	0	0.049	0.94	-2.409	0.146	-2.99	4	0.009	0	0.049	0.942	-1.897	0.231	-3.022
507	4	0.244	0	0.123	0.633	-1.899	-0.143	-3.884	4	0.204	0	0.13	0.666	-1.335	0.045	-3.912
508	4	0.212	0	0.048	0.741	-2.031	0.052	-4.549	4	0.176	0	0.05	0.774	-1.461	0.27	-4.568
509	1	0.953	0	0.021	0.026	-0.708	-0.006	-3.565	1	0.942	0	0.025	0.033	-0.171	0.265	-3.539
1163	3	0	0	0.996	0.004	-2.887	-2.329	-0.463	3	0	0	0.996	0.004	-2.236	-2.43	-0.669
1164	4	0	0	0.007	0.993	-2.084	1.268	-0.044	4	0	0	0.007	0.993	-1.77	1.188	-0.004
1165	3	0	0	1	0	-3.588	-3.556	-0.653	3	0	0	1	0	-2.817	-3.7	-0.959
1166	3	0	0	0.995	0.005	-3.342	-2.445	-0.523	3	0	0	0.995	0.005	-2.676	-2.582	-0.754
1167	4	0	0	0.383	0.617	-3.662	-0.9	-0.995	4	0	0	0.383	0.617	-3.117	-1.044	-1.143
1168	4	0	0	0.002	0.998	-3.528	1.051	-0.222	4	0	0	0.002	0.998	-3.183	0.858	-0.249
1170	3	0	0	1	0	-2.133	-3.219	-1.348	3	0	0	1	0	-1.376	-3.193	-1.576
1171	3	0	0	1	0	-2.316	-3.112	0.376	3	0	0	1	0	-1.624	-3.213	0.143
1172	4	0.001	0	0.154	0.845	-2.476	0.088	-0.196	4	0.001	0	0.154	0.845	-2.051	-0.009	-0.241
1173	4	0.312	0.011	0.002	0.675	-0.45	2.064	-1.498	4	0.267	0.007	0.002	0.724	-0.167	2.215	-1.344

## Sheet: Information
ESM5 The full LDAcrop.pro output from the analysis of the Stafford data (ESM3)
Title: Sieving the weeds from the grains: an R based package for classifying archaeobotanical samples according to crop-processing stages
Journal: Vegetation History and Archaeobotany
Authors:
1 School of Archaeology, University of Oxford, Oxford, UK
2 Department of Archaeology, University of Sheffield, Sheffield, UK
* elizabeth.stroud@arch.ox.ac.uk
Column acronyms	Meaning	note that * asterisked columns are used for interpretation and graphing while non-asterisked columns provide additional details regarding standardised and unstandardised results. Further details can be found in the CropPro help document or Venables and Ripley (2002)
Samples	the archaeobotanical sample names from the first column of the entered dataset
Class_std*	the standardised classification of the samples as either 1, 2, 3, or 4. 1= winnowing by-product, 2= coarse sieve by-products, 3= fine sieve by-products and 4= fine sieve product
Prob.1_std*	the standardised posterior probability of the sample being classified as group 1
Prob.2_std*	the standardised posterior probability of the sample being classified as group 2
Prob.3_std*	the standardised posterior probability of the sample being classified as group 3
Prob.4_std*	the standardised posterior probability of the sample being classified as group 4
Ld1_std	the standardised linear discriminant score for function 1
Ld2_std	the standardised linear discriminant score for function 2
Ld3_std	the standardised linear discriminant score for function 3
Class	the unstandardised classification of the samples
Prob.1	the unstandardised posterior probability of the sample being classified as group 1
Prob.2	the unstandardised posterior probability of the sample being classified as group 2
Prob.3	the unstandardised posterior probability of the sample being classified as group 3
Prob.4	the unstandardised posterior probability of the sample being classified as group 4
LD1*	the unstandardised linear discriminant score for function 1
LD2*	the unstandardised linear discriminant score for function 2
LD3*	the unstandardised linear discriminant score for function 3
