# Supplementary material for: Sieving the weeds from the grains: an R based package for classifying archaeobotanical samples of cereals and pulses according to crop processing stages
Source: Veg Hist Archaeobot. 2024 Aug 20;34(1):101–19. doi: 10.1007/s00334-024-01006-7 (PMC11706916; doi:10.1007/s00334-024-01006-7)
Supplement: Supplementary file 6 — Supplementary Material 6 [file 334_2024_1006_MOESM6_ESM.xlsx]

## Sheet: ESM6_Brak_raw
Sample	type	Cat1	Codes	AL19/4	AL47	CH253/54	CH484/29	CH485/18	CH485/45	CH495/46	CH527/56	DH56/115	DH57/93	DH78/158	DH91/142	ER39/23	ER45/1	ER45/4	ER45/13	ER45/26	FS140/8	FS178/33	FS191/35	FS242/58	FS243/52	FS259/75	FS267/64	FS267/77	FS309/31	FS351/48	FS351/49	FS355/147	FS1016/68+111	FS1020/85+110	FS1067	FS1067/84	FS1067/87	FS1067/130	FS1107/155	FS1527	SS142/65	ST105/26	ST105/27
Triticum monococcum (1-grained)	grain	GW	n		30								2				1								3			1				1
Triticum monococcum (1-grained/2-grained)	grain	GW	n						3																1				1			1
Triticum monococcum (2-grained)	grain	GW	n	1	65				2	3	1		2				2	2	1	2	1		1		1	1		5													5
Triticum monococcum/dicoccum/spelta	grain	GW	n		106				2	4		1		2						1	10		1		1	1			4	2		10							11				4
Triticum dicoccum	grain	GW	n		21	1			3	4	1		1	3						1	4				1		1	11		2	1	4	2	1						4	1
Triticum durum/aestivum	grain	FT grain	n		9				3	37			4	2	1						26				13			7	1	3		6	1		3			1	9		4
Triticum indet.	grain	FT grain	n		17				1		2		1	9						1	7				5											4					2
Triticum/Secale	grain	FT grain	n									2													1	1													1
Triticum/Aegilops	grain	FT grain	n																										1										2
Hulled Hordeum sativum, straight	grain	FT grain	n	21	54				3					4		7	3	9			5				1			1							8
Hulled Hordeum sativum, twisted	grain	FT grain	n		2									1			1	2																	1
Hulled Hordeum sativum indet.	grain	FT grain	n	108	369	20	52	396	17	105	19	12	43	38	11	137	98	443	1	532	63	9	8	5	43	16	3	24	4	66	32	4	7	3	94	7	35	126	3	188	27
Hordeum sativum indet.	grain	FT grain	n	1	351		4				3	17		2				2	2	53	14	1	6		2	1		5	22	5	1	40	2	11	4	3	1		24		25
Hordeum indet.	grain	FT grain	n	37	136		2		1	1	7	6	2	7		8	33	98	1	68	19	1	1	2		3		11		4			4		13	1				14	12
Hordeum/Triticum	grain	FT grain	n			2																1			3
Hordeum/Aegilops	crop/wild	FT grain	n										1
Triticum monococcum	glume bases	GW	n		35		1		3		1	1	7	7								1	2			1	36	46					2	1	1		1				3
Triticum monococcum/dicoccum	glume bases	GW	n		234	3	1		92	2	10	9	21	18									1	10	116	3	20	281	72	109	94	10	77	5		23	13	3	11		27
Triticum dicoccum	glume bases	GW	n		24	3			23		7	27	2	11					2		19		7	1	17		2	317	34	7	16	13	8	18		5	10		40		33
Triticum/Aegilops	glume bases	GW	n																										1	5
Triticum durum	rachis	FT rachis	n			6	1				2		1	11							147	5	4		2			1	1			3	5	10					11		12
Triticum cf. aestivum	rachis	FT rachis	n										4								1				1				1			1		3		1			1
Triticum durum/aestivum	rachis	FT rachis	n			1	1		2		15	3	4	1			1		2		172	2	4		7		1	3	9	7	3	19	2	25		2	4	1	13		19
Triticum/Hordeum	rachis	FT rachis	n																													1
Triticum/Aegilops	rachis	FT rachis	n																										1			1				5
Hordeum sativum var. distichum	rachis	FT rachis	n			43	2	3	17	4	6	6	11	48	3			2	5	6	253	1	6	13	6	18	8	40	24	27	32	52	186	20		2	9	10	42		109
Hordeum sativum cf. var. hexastichum	rachis	FT rachis	n							2																				2	5						2	2
Hordeum sativum indet.	rachis	FT rachis	n	1		45	3		16	36	46	4	12	60	15	2		2	3	1	663	1	13	34	59	34	13	49	193	171	55	332	170	92		20	13	15	134		174
Hordeum/Secale	rachis	FT rachis	n																						1				1
Cereal indet.	rachis	FT rachis	n			2						2		2				1							1	3		1								1
cf. Avena/Hordeum lemma base	indet	N	n		1
Large (>1mm) culm nodes	culm	N	n	1	1	54	1		9		23	3	2	1		2	1		1	2	165	6	4	1	29	8	2	49	10	47	35	47	66	15		3	15	4	8		32
Large (>1mm) culm bases	culm	N	n	1		2							2	1							1	2	1		5	2	1	3	11			22	2						14		1
Lens culinaris	pulse	N	n		3				1								1								1	5		3	1			1										488	1988
Pisum sativum	pulse	N	n	1	8								1				1		563													3
Pisum sativum/Lathyrus sativum/cicera	pulse	N	n																7																							8
Lathyrus sativus/cicera	pulse	N	n											1					13									1														8	16
Large legume indet.	pulse	N	n						1		1	1							16				1						1			2		2					1		1		12
Linum usitatissimum (capsule fragment)	other crop	N	n																																				1
Carthamus tinctorius	other crop	N	n																															7					10
Aegilops crassa glume bases	wild gb	N	n		3	7		1	4			4		1		1	1			4	12		44		165			1	12	17	14	1	1	3		1	8	6	19
Aegilops indet. glume bases	wild gb	N	n		11	3	2		1			3	13	15		1	2			1	9	3	34	1	34		1	6		2	4				1						4
Aegilops indet. grain	wild seed	Weed	bfh	4	12	21		5	7	4	47	19	17	7	10		18	17		45	12	4	118		36	3	1	9		5		9	2		1				1	22	19
Aegilops speltoides glume bases	wild gb	N	n																				1		49						7		1
Aegilops tauschii glume bases	wild gb	N	n	1	1								5							2									7			25		6					15
Androsace maxima	wild seed	Weed	sfh			1			1						1														2			2				1					4
Artemisia sp.	wild seed	Weed	sfh			2								10	6						4	1	1				2	12
Asperula arvensis	wild seed	Weed	bfh					2	2	3	2	5	4	10	2									1	31			3	4	7	13	9			2		2		1		2
Astragalus indet.	wild seed	Weed	n	1		8							2	1	1																1		32				2				35
Avena indet. grain	wild seed	Weed	n									1	1												1				2			2		3					2
Brassica/Sinapis	wild seed	Weed	sfh		1				1	2			4																			1
Bromus cf. scoparius	wild seed	Weed	sfl			2							2	1							7	1	3			3		20						2							16
Bromus cf. tectorum	wild seed	Weed	sfl						2																	1		3
Bromus indet.	wild seed	Weed	n	1		3			4	1	3	1		2	2					4		4			12	1	2	1		4		3		6						8	10
Bromus sp.	wild seed	Weed	sfl			1			1											4		1				1
Caryophyllaceae indet.	wild seed	Weed	n			1			3	1	3			1	1										1				5	16	1			9		1			1
Centaurea indet.	wild seed	Weed	n							1	1			1	2						1				2				6	4				1		3	2
Centaurea sp.	wild seed	Weed	bhh							1				2															32										1
cf. Torilis sp.	wild seed	Weed	n			2					7										12		4			2
Chenopodium indet.	wild seed	Weed	sfh												1							5			1				2				52	3
Coronilla scorpioides	wild seed	Weed	shh	2	1	4	3	1	9	1		4	9	2	2				1		15	8	7		9	4	1	1		14	9	10	1	5		1		2	3		15
Cruciferae, accumbent sp./spp.	wild seed	Weed	n	1	1				3	1
Eremopyrum bonaepartis/confusum	wild seed	Weed	bfh		4	6	2		6	1	3	2	1	2	2			1		16	5		2		35	3	3	12		2						1			4	8	33
Fumaria parviflora/densiflora	wild seed	Weed	bfh								1	1	1																				1
Gramineae indet. glume bases	wild gb	N	n																						1						1						2		4
Gramineae indet. grain	wild seed	N	n	3	66	6	31	3	9		6		2	3		26		51	2	27	31		10		43				11	76	68	20	12	6		7	17	13	20
Gramineae indet. rachis	wild rachis	N	n																						2							8		2		5			4
Gypsophila sp.	wild seed	Weed	shh		3	1			1	1	1	1		2	2								1
Hordeum spontaneum grain	wild seed	Weed	bfh		4				1			3	5	3	1	3		2	1	1	7			1	1	2	1	1				1			1	2					2
Hordeum spontaneum rachis	wild rachis	N	n			2	1						5	1					1	1	40		1		1			5					2								10
Leguminosae indet.	wild seed	Weed	n		1	11	2		2	2			1	3	2									2	2	1				1			4			1					1
Lolium cf. perenne	wild seed	Weed	shl	2	4	4			6	1	13	4	10					4		20	6	3	4		4	9			1	7		1	2	1						2	12
Lophochloa indet.	wild seed	Weed	sfl			6			3		3		6	3							4			16		21							4								92
Malvaceae	wild seed	Weed	shh		3	3			1		1	1		3							2	1			3	1	1		2	2	3	4	12					1			28
Medicago indet.	wild seed	Weed	bhh										1		1														2	1	1	1	1
Melilotus/Trifolium	wild seed	Weed	n		1								2		1							7			4	3			10	2		3	50	5		1			5		8
Papaver rhoeas	wild seed	Weed	shl						1					3							4								2
Phalaris indet. (non-tuberosa)	wild seed	Weed	shh																						5	2			2		2					1			2
Prosopis cf. farcta	wild seed	Weed	n																			1								8	1						1
Rumex conglomeratus	wild seed	Weed	sfh						14						2														4												16
Scirpus maritimus	wild seed	Weed	shh	1									1															4					8								1
Scirpus/Schoenoplectus	wild seed	Weed	shh									1								1									3										2
Silene spp.	wild seed	Weed	shh			1		1	1			1			2																	17	1								1
Small grass type B	wild seed	Weed	sfl			3			3																	9		4	1												8
Teucrium polium	wild seed	Weed	sfh			1								8	1						8																				1
Trigonella astroites	wild seed	Weed	shh		1	10					2			2	1						4	6	1	2				4	4			6									40
Trigonella indet.	wild seed	Weed	shh	1	4	40	5	2	37	8		3	7	11	2						4	11	13	4	16	2		12	6	28	12	93	4			3	2				224
Trigonella/Astragalus	wild seed	Weed	shh																						1				3		5	17				1
Umbelliferae indet.	wild seed	Weed	n																						6											1	1		1
Vaccaria pyramidata/segetalis	wild seed	Weed	bfh	1	1		1				21	3		2							1		1		3							1	8	2		1

## Sheet: Information
ESM6 The raw Tell Brak data analysed within the paper using the R script ESM7
This is a simplified version of the data in Charles and Bogaard (2001). Full data and analysis are available in that chapter
Title: Sieving the weeds from the grains: an R based package for classifying archaeobotanical samples according to crop-processing stages
Journal: Vegetation History and Archaeobotany
Authors: Elizabeth Stroud1*, Glynis Jones2, Michael Charles1, Amy Bogaard1
1 School of Archaeology, University of Oxford, Oxford, UK
2 Department of Archaeology, University of Sheffield, Sheffield, UK
* elizabeth.stroud@arch.ox.ac.uk
