# Supplementary material for: Sieving the weeds from the grains: an R based package for classifying archaeobotanical samples of cereals and pulses according to crop processing stages
Source: Veg Hist Archaeobot. 2024 Aug 20;34(1):101–19. doi: 10.1007/s00334-024-01006-7 (PMC11706916; doi:10.1007/s00334-024-01006-7)
Supplement: Supplementary file 7 — Supplementary Material 7 [file 334_2024_1006_MOESM7_ESM.r]

#ESM7: The R Script used to analyse the Tell Brak data (ESM6)
#Code lines are referred to throughout Stroud et al. Sieving the weeds from the grains: an R based package for classifying archaeobotanical samples according to crop-processing stages. Vegetation History and Archaeobotany
######## Tell Brak script ######
#install CropPro from github if first time using it - see Stafford script for details
# call on CropPro Library
library(CropPro)
#####Load the Tell brak data file (ESM6).
# If the file is called something else changed it in line 9 to be call brak
brak<-ESM6_Brak_raw
#change ang NA in numerical columns to 0
brak[5:44][is.na(brak[5:44])]<-0
####Triplot#####
#subset data for just sample columns
samples_TB<-brak[,c(5:44)]
#calculate the sum of the different categories in column Cat1
GRW_TB<-aggregate(samples_TB,by=list(brak$Cat1), FUN=sum)
#select only free-threshing cereal grain, rachis and weeds groups
GRW_TB<-GRW_TB[c(1:2,5),]
#check the total number of items per sample
colSums(GRW_TB[2:41])
#remove samples<30
GRW_TB <- GRW_TB[!names(GRW_TB) %in% c("ST105/26", "ST105/27", "ER45/13")]
#transpose the dataset and name the column
GRWnew_TB<-as.data.frame(t(GRW_TB[,-1]))
colnames(GRWnew_TB)<-c("grain","rachis", "weeds")
GRWnew_TB$samples<-row.names(GRWnew_TB)
#add data frame with classes (need to load ESM8_Classes_brak.xlsx first ESM7)
GRW_namedTB<-merge(x=GRWnew_TB, y=ESM8_Classes_brak, by.x="samples", by.y = "Sample")
#remove any sample classified as mixed
GRW_ClassTB<-GRW_namedTB[GRW_namedTB$grouping!="mixed",]
#plot the data using crop.triplot
crop.triplot(grain=GRW_ClassTB$grain, rachis=GRW_ClassTB$rachis, weeds=GRW_ClassTB$weeds)
#adds row name as the previous sub-setting removed the rows # are missing - this is helpful if you wish to label particular samples but not shown below
GRW_ClassTB$rownumber = 1:nrow(GRW_ClassTB)
#highlight barley vs free-threshing samples in the plot via symbols
GRW_ClassTB$pch<-5
GRW_ClassTB$pch[GRW_ClassTB$grouping =="FT"]<-8
crop.triplot(grain=GRW_ClassTB$grain, rachis=GRW_ClassTB$rachis, weeds=GRW_ClassTB$weeds,  pch=as.numeric(as.character(GRW_ClassTB$pch)),legendlabel = c("Barley", "Free-threshing cereal "))
#figure 8
dev.new(width = 10.32, height=5.7, unit="in", noRStudioGD = TRUE)

crop.triplot(grain=GRW_ClassTB$grain, rachis=GRW_ClassTB$rachis, weeds=GRW_ClassTB$weeds,  pch=as.numeric(as.character(GRW_ClassTB$pch)),legendlabel = c("Barley", "Free-threshing cereal "))

dev.copy2pdf(file="plot8.pdf", encoding="WinAnsi")
###discriminant analysis####
#to investigate crop processing
#remove crops and indet. related groups (column "n") and extraneous columns
brak_crop_pro<-brak[brak$Codes!="n",c(1,4:44)]
#remove samples with less than 20 weed seeds (>19.999)
brak2<-brak_crop_pro[3:42]
colSums(brak2)
samples20<-brak2[,colSums(brak2)>19.999]
codes<-brak_crop_pro[2]
samples20<-cbind(codes, samples20)
colnames(samples20)[1]<-"codes"
colSums(samples20[2:25])
#data transformation (square root transformation using crop.dataorg)
datatrans_brak<-crop.dataorg(samples20, codes = 1, samples=2)
#discriminant analysis
cropproc_brak<-LDAcrop.pro(datatrans_brak)
#classes - merge results with metadata file so to classify samples based on their classification as mixed, free-threshing cereal and barley
grouped<-merge(x=cropproc_brak, y=Classes_brak, by.x = "Samples", by.y = "Sample")
#tables shown LDA classification against composition classification - table 4 in paper
grouped%>%count(`Class_std*`,grouping)
grouped%>%count(grouping,`Class_std*`)
table4<-grouped[c(2,18,1,3:6)]
levels(table4$`Class_std*`)<-c("Winnowing by-product","Coarse sieve by-product","Fine sieve by-product", "Fine sieve product")
names(table4)<-c("Classification", "Group","Samples", "1", "2", "3", "4")
#plot the results with sample colour coded base on composition classification
grouped$col<-grouped$grouping
grouped$col[grouped$col=="barley"]<-"red"
grouped$col[grouped$col=="mixed"]<-"blue"
grouped$col[grouped$col=="FT"]<-"green"
crop.plot2D(grouped,col=paste(grouped$col), site = c("Mixed",  "Barley", "Free threshing cereal"), label=c("FS309/31", "FS351/49", "CH485/45")) #Figure 10a
#figure 10a
dev.new(width=5.56, height=5.16, unit="in", noRStudioGD = TRUE)
par(oma=c(1,0,0,0))
crop.plot2D(grouped,col=paste(grouped$col), site = c("Mixed",  "Barley", "Free threshing cereal"), label=c("FS309/31", "FS351/49", "CH485/45"), lab.col="blue") #Figure 10a
text(-4.9,3.5,"a", cex=1.3)
dev.copy2pdf(file="plot 10anew.pdf", encoding="WinAnsi")
crop.plot3D(grouped,gcol = c("black", "grey", "grey50", "grey99"), col=paste(grouped$col),
            site = c("Mixed",  "Barley", "Free threshing cereal"),label=c("FS309/31", "FS351/49", "CH485/45")) #Figure 11 b
rgl.snapshot("plot 10bnew", fmt="png")
#Code sample' symbol colour based on LDA classification
grouped$gr[grouped$`Class_std*`=="1"]<-"red"
grouped$gr[grouped$`Class_std*`=="2"]<-"blue"
grouped$gr[grouped$`Class_std*`=="3"]<-"green"
grouped$gr[grouped$`Class_std*`=="4"]<-"yellow"
grouped<-grouped[order(grouped$`Class_std*`),]
crop.plot3D(grouped,gcol = c("black", "grey", "grey50", "grey99"),  col=paste(grouped$gr),
            site = c("Group 1",  "Group 2", "Group 3","Group 4"))
#label free-threshing cereal samples classed as product
crop.plot3D(grouped,gcol = c("black", "grey", "grey50", "grey99"),
            col=paste(grouped$gr), site = c("Group 1",  "Group 2", "Group 3","Group 4"),
            label=c("CH527/56", "FS191/35")) #Figure 11 a

rgl.snapshot("plot 11anew", fmt="png")
#figure 11b
dev.new(width=5.56, height=5.16, unit="in", noRStudioGD = TRUE)
par(oma=c(1,0,0,0))
crop.plot2D(grouped,col=paste(grouped$gr), site = c("Group 1",  "Group 2", "Group 3","Group 4"),
            label=c("CH527/56", "DH78/158", "FS191/35")) 
text(-4.9,3.5,"b", cex=1.3)
dev.copy2pdf(file="plot 11bnew.pdf", encoding="WinAnsi")

######Discriminant analysis to understand potential influence of non-crop processing pathways (potentially dung)#####
#LDA using LDAcrop.crop function
#the transformed data set used on line X can be used with no modification
dungproc_brak<-LDAcrop.plus(datatrans_brak)
#plotting the results
# colour code based on samples LDA classification
groupeddung<-dungproc_brak
groupeddung$lab<-"black"
groupeddung$lab[groupeddung$`CLASS_std*`=="4"]<-"green"
crop.plus_plot2D(groupeddung, col=paste(groupeddung$lab), site = c( "Archaeolgical", "Product"),label =c("CH527/56", "ER45/26", "ER45/4","FS1527"), pos=c(0.2,0.2))
crop.plus_plot3D(groupeddung, col=paste(groupeddung$lab), site = c( "Archaeolgical", "Crop processing"),
                 label = c("CH527/56", "ER45/26", "ER45/4","FS1527")) # figure 14a
rgl.snapshot("plot 14anew", fmt="png")
#figure 13
dev.new(width = 10.32, height=5.7, unit="in", noRStudioGD = TRUE)
par(mfrow=c(1,2),
    oma=c(2,0,1.5,0),
    mar=c(0,0,0,1))
crop.plus_plot2D(groupeddung, col=paste(groupeddung$lab), site = c( "Archaeolgical", "Crop processing"), pos=c(0.4,-0.4)) 
text(-4.3,5.3, "a", cex=1.2)
crop.plot2D(cropproc_brak, site= "Tell Brak")
text(-4.5,3.5, "b", cex=1.2)
dev.copy2pdf(file="plot 13new.pdf", encoding="WinAnsi")

##### modify data set by removing species potential from dung (see table 3)
species<-brak_crop_pro[1]
samplesSP<-cbind(species,samples20)
#remove species
brak3<-samplesSP[c(1:22,25:27,31),]
colSums(brak3[3:26])
brak3<-brak3[,colSums(brak3[3:26])>19.999]
#conduct square root transformation using crop.dataorg
brak_dung_results2<-crop.dataorg(brak3,codes=2, samples=3)
#conduct LDA using LDAcrop.plus
dungproc_brak2<-LDAcrop.plus(brak_dung_results2)
# plot data with samples coloured based on LDA classification
dungproc_brak2$lab[dungproc_brak2$`CLASS_std*`=="4"]<-"green"
dungproc_brak2$lab[dungproc_brak2$`CLASS_std*`=="1"]<-"green"
dungproc_brak2$lab[dungproc_brak2$`CLASS_std*`=="5"]<-"black"
crop.plus_plot2D(dungproc_brak2,col=paste(dungproc_brak2$lab), site = c( "Archaeolgical", "Crop processing") )
crop.plus_plot3D(dungproc_brak2, col=paste(dungproc_brak2$lab), site = c( "Archaeolgical", "Crop processing"), label="FS259/75") #Figure 15b
rgl.snapshot("plot 14bnew", fmt="png")
