# Supplementary material for: Sieving the weeds from the grains: an R based package for classifying archaeobotanical samples of cereals and pulses according to crop processing stages
Source: Veg Hist Archaeobot. 2024 Aug 20;34(1):101–19. doi: 10.1007/s00334-024-01006-7 (PMC11706916; doi:10.1007/s00334-024-01006-7)
Supplement: Supplementary file 8 — Supplementary Material 8 [file 334_2024_1006_MOESM8_ESM.xlsx]

## Sheet: ESM8 Classes_brak
Sample	grouping
AL19/4	barley
AL47	mixed
CH253/54	barley
CH484/29	barley
CH485/18	barley
CH485/45	mixed
CH495/46	barley
CH527/56	FT
DH56/115	mixed
DH57/93	mixed
DH78/158	FT
DH91/142	barley
ER39/23	barley
ER45/1	barley
ER45/4	barley
ER45/13	pulse
ER45/26	barley
FS140/8	FT
FS178/33	FT
FS191/35	FT
FS242/58	barley
FS243/52	mixed
FS259/75	barley
FS267/64	mixed
FS267/77	mixed
FS309/31	mixed
FS351/48	mixed
FS351/49	mixed
FS355/147	barley
FS1016/68+111	FT
FS1020/85+110	FT
FS1067	barley
FS1067/84	mixed
FS1067/87	mixed
FS1067/130	barley
FS1107/155	FT
FS1527	barley
SS142/65	FT
ST105/26	pulse
ST105/27	pulse

## Sheet: Information
ESM8 The classification of Tell Brak samples based on percentage of barley or free-threshing cereals with the sample
See Charles M, and A. Bogaard (2001) for more details. FT = free-threshing cereals
Title: Sieving the weeds from the grains: an R based package for classifying archaeobotanical samples according to crop-processing stages
Journal: Vegetation History and Archaeobotany
Authors: Elizabeth Stroud1*, Glynis Jones2, Michael Charles1, Amy Bogaard1
1 School of Archaeology, University of Oxford, Oxford, UK
2 Department of Archaeology, University of Sheffield, Sheffield, UK
* elizabeth.stroud@arch.ox.ac.uk
